# Supplementary material for: Potential biomarkers of spinal dural arteriovenous fistula: C4BPA and C1QA
Source: J Neuroinflammation. 2022 Jun 22;19:165. doi: 10.1186/s12974-022-02522-x (PMC9215050; doi:10.1186/s12974-022-02522-x)
Supplement: Supplementary file 3 — Additional file 3: Table S2. The comparison of baseline characteristics. [file 12974_2022_2522_MOESM3_ESM.xlsx]

## Sheet: Sheet1
	Baseline comparision of patients and controls
		Patients	Controls	P
	Discovery Cohort (n)	8	8
	Age (Mean+SD)	51.6 ± 14.9	58.7 ± 11.4	0.2999
	Gender (Male, %)	0.75	0.5	0.6084
	underlying disease (%)	0.125	0.5	0.2821
	Validation Cohort 1 (n)	9	5
	Age (Mean+SD)	55.1 ± 6.8	61.0 ± 2.7	0.0942
	Gender (Male, %)	0.8889	0.4	0.0949
	underlying disease (%)	0.8571	1	> 0.9999
	Validation Cohort 2 (n)	10	5
	Age (Mean+SD)	61.5 ± 10.5	62.0 ± 3.5	0.9201
	Gender (Male, %)	0.7	0	0.0256
	underlying disease (%)	0.7	0.6	> 0.9999
	NOTE: The underlying disease included hypertension, diabetes, hyperlipidemia, rheumatoid arthritis, hashimoto thyroiditis and chronic hepatitis. Unpaired t-test or Chi-square (Fisher's excact) test were adopted.
