# Supplementary material for: Potential biomarkers of spinal dural arteriovenous fistula: C4BPA and C1QA
Source: J Neuroinflammation. 2022 Jun 22;19:165. doi: 10.1186/s12974-022-02522-x (PMC9215050; doi:10.1186/s12974-022-02522-x)
Supplement: Supplementary file 4 — Additional file 4: Table S3. The result of protein quantification and differential analysis. [file 12974_2022_2522_MOESM4_ESM.zip]

Archive with 2 entries (2 files):
- Supplementary table 3 The result of protein quantification and differential analysis/CSF_differential analysis.xlsx
- Supplementary table 3 The result of protein quantification and differential analysis/PLASMA_differential analysis.xlsx
