# Supplementary material for: Potential biomarkers of spinal dural arteriovenous fistula: C4BPA and C1QA
Source: J Neuroinflammation. 2022 Jun 22;19:165. doi: 10.1186/s12974-022-02522-x (PMC9215050; doi:10.1186/s12974-022-02522-x)
Supplement: Supplementary file 4 — Additional file 4: Table S3. The result of protein quantification and differential analysis. [file 12974_2022_2522_MOESM4_ESM.zip › Supplementary table 3 The result of protein quantification and differential analysis/CSF_differential analysis.xlsx]

## Sheet: WP VS CON differential analysis
Protein IDs	Majority protein IDs	Protein names	Gene names	Fasta headers	Q-value	Score	Intensity CONTROL_1	Intensity CONTROL_2	Intensity CONTROL_3	Intensity CONTROL_4	Intensity YOUCHUAN_1	Intensity YOUCHUAN_2	Intensity YOUCHUAN_3	Intensity YOUCHUAN_4	iBAQ	iBAQ CONTROL_1	iBAQ CONTROL_2	iBAQ CONTROL_3	iBAQ CONTROL_4	iBAQ YOUCHUAN_1	iBAQ YOUCHUAN_2	iBAQ YOUCHUAN_3	iBAQ YOUCHUAN_4	LFQ intensity CONTROL_1	LFQ intensity CONTROL_2	LFQ intensity CONTROL_3	LFQ intensity CONTROL_4	LFQ intensity YOUCHUAN_1	LFQ intensity YOUCHUAN_2	LFQ intensity YOUCHUAN_3	LFQ intensity YOUCHUAN_4	Average CON	Average WP	WP/CON	P Value
P04114;CON__ENSEMBL:ENSBTAP00000032840	P04114	Apolipoprotein B-100;Apolipoprotein B-48	APOB	Apolipoprotein B-100 OS=Homo sapiens GN=APOB PE=1 SV=2	0	323.31	20997000	17660000	27239000	20437000	366100000	375030000	368840000	401120000	11781000	83655	70360	108520	81424	1458600	1494100	1469500	1598100	42094000	39786000	40503000	35486000	367550000	364900000	360410000	382190000	39467250	368762500	9.34351	7.47485e-10
P04003;CON__Q28065	P04003	C4b-binding protein alpha chain	C4BPA	C4b-binding protein alpha chain OS=Homo sapiens GN=C4BPA PE=1 SV=2	0	255.29	9681700	11996000	13919000	14597000	81303000	89154000	70487000	95405000	28037000	312310	386970	449010	470880	2622700	2875900	2273800	3077600	17953000	19004000	23395000	21468000	91467000	99656000	87923000	93537000	20455000	93145750	4.55369	1.92971e-07
P69892;P69891	P69892;P69891	Hemoglobin subunit gamma-2;Hemoglobin subunit gamma-1	HBG2;HBG1	Hemoglobin subunit gamma-2 OS=Homo sapiens GN=HBG2 PE=1 SV=2;Hemoglobin subunit gamma-1 OS=Homo sapiens GN=HBG1 PE=1 SV=2	0	82.178	847490	3264500	5533000	4480200	17825000	23595000	21648000	22552000	33720000	77044	296770	503000	407290	1620400	2145000	1968000	2050200		4427400	6368500	4806400	22860000	32870000	14941000	20195000	5.20077e+06	22716500	4.36791	0.0112997
P02730-2;P02730	P02730-2;P02730	Band 3 anion transport protein	SLC4A1	Isoform 2 of Band 3 anion transport protein OS=Homo sapiens GN=SLC4A1;Band 3 anion transport protein OS=Homo sapiens GN=SLC4A1 PE=1 SV=3	0	54.556	1264600	2490300	1587600	2576400	14886000	9263300	18899000	16923000	4114400	36130	71150	45359	73612	425320	264670	539980	483520	2579800	3183300	3069900	4240900	11755000	14858000	14299000	15297000	3268475	14052250	4.29933	1.64075e-05
P01871;P01871-2	P01871;P01871-2	Ig mu chain C region	IGHM	Immunoglobulin heavy constant mu OS=Homo sapiens GN=IGHM PE=1 SV=4;Isoform 2 of Immunoglobulin heavy constant mu OS=Homo sapiens GN=IGHM	0	323.31	126390000	102520000	118960000	146980000	392740000	365660000	421820000	519280000	188860000	5266200	4271800	4956500	6124100	16364000	15236000	17576000	21637000	136070000	113990000	127800000	126270000	475570000	454570000	517230000	483120000	126032500	482622500	3.82935	2.20999e-07
P00915	P00915	Carbonic anhydrase 1	CA1	Carbonic anhydrase 1 OS=Homo sapiens GN=CA1 PE=1 SV=2	0	159.94	25325000	33222000	22483000	31885000	119190000	91423000	112450000	77901000	98703000	1809000	2373000	1606000	2277500	8513500	6530200	8032300	5564300	31185000	36649000	35524000	39479000	109470000	108990000	136130000	113720000	35709250	117077500	3.27863	1.83888e-05
P04040	P04040	Catalase	CAT	Catalase OS=Homo sapiens GN=CAT PE=1 SV=3	0	37.706	1364600	1999900	1861000	3748000	9809200	9984700	10547000	12047000	3328000	47056	68961	64171	129240	338250	344300	363700	415420	2490200	3115600	4083500	4441000	13131000	10800000	10549000	11664000	3532575	11536000	3.26561	3.52968e-05
P00739;P00739-2	P00739;P00739-2	Haptoglobin-related protein	HPR	Haptoglobin-related protein OS=Homo sapiens GN=HPR PE=2 SV=2;Isoform 2 of Haptoglobin-related protein OS=Homo sapiens GN=HPR	0	30.224	7211000	5640300	5954600	7391400	36841000	24855000	34343000	23521000	13184000	360550	282010	297730	369570	1842100	1242700	1717100	1176100	12727000	9042500	7402500	9025900	29378000	23409000	33729000	32368000	9549475	29721000	3.11232	0.000218402
P02042;P02100	P02042	Hemoglobin subunit delta	HBD	Hemoglobin subunit delta OS=Homo sapiens GN=HBD PE=1 SV=2	0	104.11	35905000	29678000	34003000	30482000	83724000	80938000	76897000	84940000	104150000	3264100	2698000	3091200	2771100	7611200	7358000	6990600	7721800	32732000	27220000	28952000	27129000	91852000	87975000	86045000	85729000	29008250	87900250	3.03018	8.04689e-08
P32119;P32119-2	P32119	Peroxiredoxin-2	PRDX2	Peroxiredoxin-2 OS=Homo sapiens GN=PRDX2 PE=1 SV=5	0	60.896	26730000	9781600	19044000	19251000	74128000	88058000	94241000	85230000	57550000	2056200	752430	1464900	1480800	5702100	6773700	7249300	6556100	33008000	20011000	30680000	32320000	98854000	87873000	74513000	85070000	29004750	86577500	2.98494	6.35529e-05
P69905;P02008	P69905	Hemoglobin subunit alpha	HBA1	Hemoglobin subunit alpha OS=Homo sapiens GN=HBA1 PE=1 SV=2	0	242.49	2815300000	2591300000	2918300000	3147900000	8545700000	8195900000	8484000000	7856200000	10110000000	351910000	323910000	364790000	393480000	1068200000	1024500000	1060500000	982030000	2857000000	2884400000	2674400000	2888700000	8827900000	7847400000	7295400000	7413900000	2826125000	7846150000	2.77629	7.41024e-06
P68871	P68871	Hemoglobin subunit beta;LVV-hemorphin-7;Spinorphin	HBB	Hemoglobin subunit beta OS=Homo sapiens GN=HBB PE=1 SV=2	0	323.31	4964500000	5253600000	5710700000	6360400000	13365000000	15402000000	15122000000	15250000000	14257000000	451320000	477600000	519160000	578220000	1215000000	1400200000	1374800000	1386300000	5395000000	5758300000	5621500000	5612400000	16003000000	15724000000	14835000000	14188000000	5596800000	15187500000	2.7136	4.79726e-07
P02743	P02743	Serum amyloid P-component;Serum amyloid P-component(1-203)	APCS	Serum amyloid P-component OS=Homo sapiens GN=APCS PE=1 SV=2	0	26.066	9498500	12378000	6081500	15922000	26126000	30588000	34510000	31683000	28196000	949850	1237800	608150	1592200	2612600	3058800	3451000	3168300	11045000	12343000	13020000	11799000	28941000	31046000	36274000	32952000	12051750	32303250	2.68038	1.55527e-05
O43866	O43866	CD5 antigen-like	CD5L	CD5 antigen-like OS=Homo sapiens GN=CD5L PE=1 SV=1	0	55.747	3961700	2871200	2225200	3751600	10773000	12087000	5248200	15437000	5385000	208510	151120	117120	197450	567000	636140	276220	812470	4279600	4516000	3222600	3981200	9386400	11726000	4901100	15511000	3999850	10381125	2.59538	0.0291216
A0A0C4DH43;P01814	A0A0C4DH43;P01814	Ig heavy chain V-II region OU		Immunoglobulin heavy variable 2-70D OS=Homo sapiens GN=IGHV2-70D PE=3 SV=1;Immunoglobulin heavy variable 2-70 OS=Homo sapiens GN=IGHV2-70 PE=1 SV=2	0	20.135	2191100	4169100	4154500	4739600	10045000	14697000	14333000	16170000	15541000	313020	595580	593510	677080	1435100	2099600	2047600	2310000	3234300	5387500	5185200	6322800	9911800	10877000	12850000	18521000	5032450	13039950	2.59117	0.00763282
P02655	P02655	Apolipoprotein C-II;Proapolipoprotein C-II	APOC2	Apolipoprotein C-II OS=Homo sapiens GN=APOC2 PE=1 SV=1	0	20.534	10495000	10567000	11454000	11685000	28605000	8359200	26715000	25884000	59911000	2623800	2641800	2863600	2921300	7151200	2089800	6678700	6471000	9636700	11243000	9086300	9033400	27187000	18690000	26157000	26736000	9749850	24692500	2.5326	0.000364912
P50395;P50395-2	P50395;P50395-2	Rab GDP dissociation inhibitor beta	GDI2	Rab GDP dissociation inhibitor beta OS=Homo sapiens GN=GDI2 PE=1 SV=2;Isoform 2 of Rab GDP dissociation inhibitor beta OS=Homo sapiens GN=GDI2	0	13.532	250330	364820	186810	405120	1004600	932670	968890	854540	417040	8940.2	13029	6671.9	14469	35877	33310	34603	30519		539950		528330	1353100	1393200	1407200	1220400	534140	1343475	2.51521	0.000225061
P00918	P00918	Carbonic anhydrase 2	CA2	Carbonic anhydrase 2 OS=Homo sapiens GN=CA2 PE=1 SV=2	0	29.881	4366500	5692200	11504000	5263200	19776000	21486000	26842000	23706000	18328000	335880	437860	884910	404860	1521300	1652800	2064800	1823500	9116700	8865600	9824900	8510900	19531000	21091000	23207000	20831000	9079525	21165000	2.33107	5.72606e-06
P00738;P00738-2	P00738;P00738-2	Haptoglobin;Haptoglobin alpha chain;Haptoglobin beta chain	HP	Haptoglobin OS=Homo sapiens GN=HP PE=1 SV=1;Isoform 2 of Haptoglobin OS=Homo sapiens GN=HP	0	323.31	1427100000	1567100000	1629100000	1860100000	3209600000	3634900000	3658200000	4125900000	1375700000	64866000	71233000	74051000	84548000	145890000	165220000	166280000	187540000	1620000000	1618800000	1625900000	1682600000	3592600000	3833900000	3765900000	3790300000	1636825000	3745675000	2.28838	2.12576e-08
P18428	P18428	Lipopolysaccharide-binding protein	LBP	Lipopolysaccharide-binding protein OS=Homo sapiens GN=LBP PE=1 SV=3	0	125.8	10734000	7977300	8268000	10298000	17470000	15020000	19023000	17020000	12882000	715610	531820	551200	686560	1164700	1001300	1268200	1134700	10005000	8993800	7129800	8744000	19904000	20256000	21512000	17468000	8718150	19785000	2.2694	3.93797e-05
P35858;P35858-2	P35858;P35858-2	Insulin-like growth factor-binding protein complex acid labile subunit	IGFALS	Insulin-like growth factor-binding protein complex acid labile subunit OS=Homo sapiens GN=IGFALS PE=1 SV=1;Isoform 2 of Insulin-like growth factor-binding protein complex acid labile subunit OS=Homo sapiens GN=IGFALS	0	56.923	6404700	10411000	8458300	9682600	18623000	18498000	18922000	26058000	9848300	266860	433780	352430	403440	775970	770740	788410	1085800	11285000	12575000	9770400	10086000	27459000	21192000	23702000	20786000	10929100	23284750	2.13053	0.000304054
P07737;CON__P02584	P07737;CON__P02584	Profilin-1	PFN1	Profilin-1 OS=Homo sapiens GN=PFN1 PE=1 SV=2;	0	19.184	2784100	2650500	3529400	3136600	5130100	4603600	5953600	5759100	7224800	309350	294500	392160	348520	570010	511510	661510	639900	2771700	3181400	2829500	3240800	6450300	5414900	6934200	6598800	3005850	6349550	2.1124	7.36138e-05
P02671;P02671-2	P02671;P02671-2	Fibrinogen alpha chain;Fibrinopeptide A;Fibrinogen alpha chain	FGA	Fibrinogen alpha chain OS=Homo sapiens GN=FGA PE=1 SV=2;Isoform 2 of Fibrinogen alpha chain OS=Homo sapiens GN=FGA	0	323.31	331680000	359860000	386390000	425710000	722860000	809920000	944060000	897790000	204180000	8504500	9227200	9907500	10916000	18535000	20767000	24207000	23020000	395650000	435180000	434850000	399070000	863610000	782530000	817190000	873100000	416187500	834107500	2.00416	2.15469e-06
P19823;CON__Q9TRI1	P19823	Inter-alpha-trypsin inhibitor heavy chain H2	ITIH2	Inter-alpha-trypsin inhibitor heavy chain H2 OS=Homo sapiens GN=ITIH2 PE=1 SV=2	0	323.31	173930000	144860000	166670000	182570000	300800000	367590000	404740000	352210000	95622000	3700600	3082100	3546100	3884500	6400100	7821100	8611400	7493900	190290000	203440000	193050000	222640000	380650000	422650000	396490000	406160000	202355000	401487500	1.98408	2.31867e-06
P02656	P02656	Apolipoprotein C-III	APOC3	Apolipoprotein C-III OS=Homo sapiens GN=APOC3 PE=1 SV=1	0	126.29	43479000	49032000	46486000	47429000	77502000	86356000	92028000	109740000	155210000	6211300	7004600	6640900	6775600	11072000	12337000	13147000	15676000	51891000	54172000	51562000	45398000	90440000	100350000	98798000	108440000	50755750	99507000	1.96051	2.26065e-05
P01591	P01591	Immunoglobulin J chain	IGJ	Immunoglobulin J chain OS=Homo sapiens GN=JCHAIN PE=1 SV=4	0	6.6726	5749800	2672200	5488400	5314000	10407000	12837000	10127000	9305300	12260000	718720	334020	686050	664250	1300900	1604700	1265900	1163200	6070900		6011900	5318500	11587000	12768000	10001000	8963500	5.80043e+06	10829875	1.86708	0.00428631
P00734;CON__P00735	P00734	Prothrombin;Activation peptide fragment 1;Activation peptide fragment 2;Thrombin light chain;Thrombin heavy chain	F2	Prothrombin OS=Homo sapiens GN=F2 PE=1 SV=2	0	224.67	22512000	29244000	23959000	25174000	52020000	58348000	54023000	69739000	24490000	682180	886180	726030	762850	1576400	1768100	1637000	2113300	29641000	31916000	33426000	35238000	60765000	59133000	57849000	65175000	32555250	60730500	1.86546	7.72901e-06
P30041	P30041	Peroxiredoxin-6	PRDX6	Peroxiredoxin-6 OS=Homo sapiens GN=PRDX6 PE=1 SV=3	0	17.381	155420	810060	809550	1263200	3353800	3841200	3381400	2147700	2241000	10361	54004	53970	84211	223590	256080	225420	143180		1593400	1479000	1979800	3091000	3488500	2801300	2952100	1.68407e+06	3083225	1.83082	0.00129816
O14791;O14791-2;O14791-3	O14791;O14791-2;O14791-3	Apolipoprotein L1	APOL1	Apolipoprotein L1 OS=Homo sapiens GN=APOL1 PE=1 SV=5;Isoform 2 of Apolipoprotein L1 OS=Homo sapiens GN=APOL1;Isoform 3 of Apolipoprotein L1 OS=Homo sapiens GN=APOL1	0	30.191	6078100	3608300	4578500	5688000	9739500	13900000	11000000	14008000	5824600	289430	171820	218020	270860	463790	661910	523830	667050	6499900			6531700	10386000	13908000	10164000	13115000	6515800	11893250	1.82529	0.0194971
P04004;CON__Q3ZBS7	P04004	Vitronectin;Vitronectin V65 subunit;Vitronectin V10 subunit;Somatomedin-B	VTN	Vitronectin OS=Homo sapiens GN=VTN PE=1 SV=1	0	224.49	213940000	195220000	229320000	246280000	288400000	383930000	378350000	397530000	160130000	8914200	8134300	9555100	10262000	12017000	15997000	15765000	16564000	202300000	202800000	205560000	200410000	333120000	384500000	382510000	367510000	202767500	366910000	1.80951	9.17606e-06
P26927;Q2TV78	P26927	Hepatocyte growth factor-like protein;Hepatocyte growth factor-like protein alpha chain;Hepatocyte growth factor-like protein beta chain	MST1	Hepatocyte growth factor-like protein OS=Homo sapiens GN=MST1 PE=1 SV=2	0	23.708	1481500	3754300	4104100	3737300	4054000	5015000	3787500	6187900	1200300	38988	98798	108000	98350	106680	131970	99672	162840	1652700	2954100	3762400	2923800	5087200	4404300	4246400	6237100	2823250	4993750	1.76879	0.0135749
P03952;P03951-2;P03951	P03952	Plasma kallikrein;Plasma kallikrein heavy chain;Plasma kallikrein light chain	KLKB1	Plasma kallikrein OS=Homo sapiens GN=KLKB1 PE=1 SV=1	0	127.32	36376000	26097000	36958000	42078000	44985000	46507000	68250000	70631000	15658000	909390	652430	923950	1052000	1124600	1162700	1706300	1765800	36373000	32757000	36604000	40213000	63421000	60187000	63505000	64906000	36486750	63004750	1.72678	6.58204e-06
P02679-2;P02679	P02679-2;P02679	Fibrinogen gamma chain	FGG	Isoform Gamma-A of Fibrinogen gamma chain OS=Homo sapiens GN=FGG;Fibrinogen gamma chain OS=Homo sapiens GN=FGG PE=1 SV=3	0	323.31	485810000	444070000	494130000	589850000	815100000	856430000	895140000	954750000	328050000	17993000	16447000	18301000	21846000	30189000	31720000	33153000	35361000	471440000	520690000	537740000	570030000	882520000	784130000	982430000	975470000	524975000	906137500	1.72606	0.000294555
P36980-2;P36980	P36980-2;P36980	Complement factor H-related protein 2	CFHR2	Isoform Short of Complement factor H-related protein 2 OS=Homo sapiens GN=CFHR2;Complement factor H-related protein 2 OS=Homo sapiens GN=CFHR2 PE=1 SV=1	0	10.335	2787000	2905500	2749500	2924900	4105100	3311400	3426100	6174300	3911200	199070	207540	196390	208920	293220	236530	244720	441020	2810800	2640200	2656300	3051400	4542500	5189500	4357700	5009200	2789675	4774725	1.71157	9.54894e-05
P00748	P00748	Coagulation factor XII;Coagulation factor XIIa heavy chain;Beta-factor XIIa part 1;Coagulation factor XIIa light chain	F12	Coagulation factor XII OS=Homo sapiens GN=F12 PE=1 SV=3	0	99.041	20549000	32881000	24964000	47408000	39580000	62665000	51167000	59981000	18125000	662890	1060700	805300	1529300	1276800	2021500	1650500	1934900	32679000	36186000	31502000	37441000	61422000	54641000	54181000	60178000	34452000	57605500	1.67205	6.09347e-05
Q01995	Q01995	Transgelin	TAGLN	Transgelin OS=Homo sapiens GN=TAGLN PE=1 SV=4	0	8.1273	1280600	1640600	1631900	1585600	3448200	4713100	9010200	2303600	2838000	80036	102540	101990	99098	215510	294570	563140	143970	2621200	2708900	2663300	2627200	3938600	5154500	5056000	3600200	2655150	4437325	1.67121	0.00394528
Q06033-2;Q06033;CON__Q0V8M9	Q06033-2;Q06033	Inter-alpha-trypsin inhibitor heavy chain H3	ITIH3	Isoform 2 of Inter-alpha-trypsin inhibitor heavy chain H3 OS=Homo sapiens GN=ITIH3;Inter-alpha-trypsin inhibitor heavy chain H3 OS=Homo sapiens GN=ITIH3 PE=1 SV=2	0	84.656	2372700	1498000	3189200	2771900	2125800	4897100	1885900	3647600	1798600	64126	40486	86195	74917	57453	132350	50970	98583	2355300		3603500	4383800	6316100	5513300		5205400	3.44753e+06	5.67827e+06	1.64705	0.0300998
P63261;P60709;Q6S8J3;A5A3E0;P0CG38;Q9BYX7;P0CG39;Q562R1	P63261;P60709	Actin, cytoplasmic 2;Actin, cytoplasmic 2, N-terminally processed;Actin, cytoplasmic 1;Actin, cytoplasmic 1, N-terminally processed	ACTG1;ACTB	Actin, cytoplasmic 2 OS=Homo sapiens GN=ACTG1 PE=1 SV=1;Actin, cytoplasmic 1 OS=Homo sapiens GN=ACTB PE=1 SV=1	0	200.95	46241000	60568000	53832000	73135000	67017000	59615000	78493000	64039000	54641000	2312100	3028400	2691600	3656700	3350900	2980800	3924700	3201900	53296000	51152000	53478000	57705000	83871000	88361000	92649000	88271000	53907750	88288000	1.63776	5.04725e-06
P02675;CON__P02676	P02675	Fibrinogen beta chain;Fibrinopeptide B;Fibrinogen beta chain	FGB	Fibrinogen beta chain OS=Homo sapiens GN=FGB PE=1 SV=2	0	323.31	294860000	309870000	390340000	374120000	429160000	584110000	641890000	710420000	247280000	10531000	11067000	13941000	13361000	15327000	20861000	22924000	25372000	389220000	366990000	406520000	422650000	549880000	680750000	634800000	690570000	396345000	639000000	1.61223	0.000396188
P07225	P07225	Vitamin K-dependent protein S	PROS1	Vitamin K-dependent protein S OS=Homo sapiens GN=PROS1 PE=1 SV=1	0	46.05	7161400	5851200	5267100	4552400	1989800	5435800	5526700	11540000	3315800	217010	177310	159610	137950	60298	164720	167480	349690	5221000	5593300	5717800	7274100	8871600	8492100	12518000	8069900	5951550	9487900	1.59419	0.0195675
P02760;CON__P00978	P02760	Protein AMBP;Alpha-1-microglobulin;Inter-alpha-trypsin inhibitor light chain;Trypstatin	AMBP	Protein AMBP OS=Homo sapiens GN=AMBP PE=1 SV=1	0	323.31	144520000	151020000	179550000	147010000	173250000	171260000	203160000	227050000	152140000	9032700	9439000	11222000	9188300	10828000	10704000	12698000	14191000	126260000	142470000	128530000	144670000	200590000	210930000	205240000	240630000	135482500	214347500	1.5821	0.00024183
P27169	P27169	Serum paraoxonase/arylesterase 1	PON1	Serum paraoxonase/arylesterase 1 OS=Homo sapiens GN=PON1 PE=1 SV=3	0	95.384	40020000	39843000	39572000	31128000	59868000	83863000	53845000	60266000	44378000	2668000	2656200	2638200	2075200	3991200	5590900	3589700	4017700	49044000	40668000	43493000	37546000	68311000	71392000	67078000	60891000	42687750	66918000	1.56762	0.000320947
P19827;P19827-2;P19827-3;CON__Q0VCM5	P19827;P19827-2	Inter-alpha-trypsin inhibitor heavy chain H1	ITIH1	Inter-alpha-trypsin inhibitor heavy chain H1 OS=Homo sapiens GN=ITIH1 PE=1 SV=3;Isoform 2 of Inter-alpha-trypsin inhibitor heavy chain H1 OS=Homo sapiens GN=ITIH1	0	323.31	144680000	82900000	85965000	85405000	206190000	122470000	138510000	193660000	59178000	3807400	2181600	2262200	2247500	5426000	3222800	3644900	5096400	110580000	106250000	114110000	102750000	160080000	164880000	178200000	168130000	108422500	167822500	1.54786	1.27241e-05
P01834	P01834	Ig kappa chain C region	IGKC	Immunoglobulin kappa constant OS=Homo sapiens GN=IGKC PE=1 SV=2	0	41.009	768370000	713300000	899210000	933230000	917810000	1125000000	1245700000	1236700000	2398100000	153670000	142660000	179840000	186650000	183560000	224990000	249140000	247340000	708070000	784770000	787670000	877180000	992450000	1152800000	1300200000	1390800000	789422500	1209062500	1.53158	0.00423798
P08697;P08697-2;CON__P28800	P08697;P08697-2	Alpha-2-antiplasmin	SERPINF2	Alpha-2-antiplasmin OS=Homo sapiens GN=SERPINF2 PE=1 SV=3;Isoform 2 of Alpha-2-antiplasmin OS=Homo sapiens GN=SERPINF2	0	302.8	169060000	189090000	186530000	176310000	276530000	242740000	195410000	259780000	148140000	8050600	9004100	8882300	8395900	13168000	11559000	9305100	12370000	168660000	165090000	184380000	179110000	272600000	267630000	249440000	276170000	174310000	266460000	1.52866	1.6917e-05
P07357	P07357	Complement component C8 alpha chain	C8A	Complement component C8 alpha chain OS=Homo sapiens GN=C8A PE=1 SV=2	0	283.94	63447000	59608000	47601000	41431000	61598000	74445000	64873000	63784000	34319000	2537900	2384300	1904000	1657300	2463900	2977800	2594900	2551400	59057000	58496000	45192000	43857000	75547000	99989000	69835000	68488000	51650500	78464750	1.51915	0.0189308
Q14624;Q14624-3;Q14624-2;Q14624-4;CON__Q3T052	Q14624;Q14624-3;Q14624-2;Q14624-4	Inter-alpha-trypsin inhibitor heavy chain H4;70 kDa inter-alpha-trypsin inhibitor heavy chain H4;35 kDa inter-alpha-trypsin inhibitor heavy chain H4	ITIH4	Inter-alpha-trypsin inhibitor heavy chain H4 OS=Homo sapiens GN=ITIH4 PE=1 SV=4;Isoform 3 of Inter-alpha-trypsin inhibitor heavy chain H4 OS=Homo sapiens GN=ITIH4;Isoform 2 of Inter-alpha-trypsin inhibitor heavy chain H4 OS=Homo sapiens GN=ITIH4;Isoform 4	0	323.31	315440000	313380000	332800000	336690000	415770000	487610000	491460000	486110000	123650000	6857300	6812600	7234700	7319400	9038500	10600000	10684000	10568000	317550000	319250000	322980000	315220000	445820000	475870000	500880000	508460000	318750000	482757500	1.51453	2.57336e-05
Q14515;Q14515-2	Q14515;Q14515-2	SPARC-like protein 1	SPARCL1	SPARC-like protein 1 OS=Homo sapiens GN=SPARCL1 PE=1 SV=2;Isoform 2 of SPARC-like protein 1 OS=Homo sapiens GN=SPARCL1	0	323.31	602260000	431330000	582450000	625670000	216310000	227810000	322350000	267190000	139490000	16729000	11981000	16179000	17380000	6008700	6328000	8954300	7422100	441400000	467660000	480710000	500390000	290120000	314900000	314110000	338090000	472540000	314305000	0.665139	5.69532e-05
P01034	P01034	Cystatin-C	CST3	Cystatin-C OS=Homo sapiens GN=CST3 PE=1 SV=1	0	323.31	4867300000	4631300000	4361400000	4057800000	2974600000	3099000000	2050100000	3142300000	7005800000	695320000	661620000	623060000	579690000	424940000	442710000	292870000	448900000	4740400000	4449100000	3931100000	4008300000	3399300000	2718000000	2491800000	2726600000	4282225000	2833925000	0.661788	0.00183849
Q13508-2;Q13508-3;Q13508	Q13508-2;Q13508-3;Q13508	Ecto-ADP-ribosyltransferase 3	ART3	Isoform 1 of Ecto-ADP-ribosyltransferase 3 OS=Homo sapiens GN=ART3;Isoform 2 of Ecto-ADP-ribosyltransferase 3 OS=Homo sapiens GN=ART3;Ecto-ADP-ribosyltransferase 3 OS=Homo sapiens GN=ART3 PE=1 SV=2	0	24.715	5091800	7679600	11851000	8855500	3745300	3503700	5059000	3915000	3734200	242470	365690	564310	421690	178350	166840	240900	186430	6675800	6951800	8551200	8260900	5371000	4669100	5782000	4317800	7609925	5034975	0.661633	0.00411782
Q9NX62	Q9NX62	Inositol monophosphatase 3	IMPAD1	Inositol monophosphatase 3 OS=Homo sapiens GN=IMPAD1 PE=1 SV=1	0	63.38	7631700	8733000	11176000	12004000	6445200	6230200	4295400	3748100	5569000	423990	485170	620870	666870	358070	346120	238630	208230	10121000	9378900	9989300	9527800	6366500	5886800	7794200	5760600	9754250	6452025	0.661458	0.000573499
P16870-2;P16870	P16870-2;P16870	Carboxypeptidase E	CPE	Isoform 2 of Carboxypeptidase E OS=Homo sapiens GN=CPE;Carboxypeptidase E OS=Homo sapiens GN=CPE PE=1 SV=1	0	238.97	153770000	146330000	130250000	170370000	50501000	51882000	71663000	69661000	52535000	6407000	6097000	5427200	7098600	2104200	2161800	2986000	2902500	113670000	125130000	121150000	138560000	75479000	83865000	89011000	81224000	124627500	82394750	0.661128	0.000384776
O94985-2;O94985	O94985-2;O94985	Calsyntenin-1;Soluble Alc-alpha;CTF1-alpha	CLSTN1	Isoform 2 of Calsyntenin-1 OS=Homo sapiens GN=CLSTN1;Calsyntenin-1 OS=Homo sapiens GN=CLSTN1 PE=1 SV=1	0	323.31	502950000	509840000	526280000	484600000	297270000	215420000	226530000	282630000	131920000	13971000	14162000	14619000	13461000	8257500	5983800	6292500	7850700	455250000	450220000	466770000	463420000	326120000	290530000	283440000	311580000	458915000	302917500	0.660073	5.77569e-06
Q96KN2	Q96KN2	Beta-Ala-His dipeptidase	CNDP1	Beta-Ala-His dipeptidase OS=Homo sapiens GN=CNDP1 PE=1 SV=4	0	323.31	677850000	717900000	781470000	749630000	296090000	389090000	411770000	414240000	282680000	27114000	28716000	31259000	29985000	11844000	15563000	16471000	16569000	657980000	671510000	661060000	633940000	443590000	439240000	448150000	398990000	656122500	432492500	0.659164	3.54734e-06
Q9NT99;Q9HCJ2;Q9HBW1	Q9NT99	Leucine-rich repeat-containing protein 4B	LRRC4B	Leucine-rich repeat-containing protein 4B OS=Homo sapiens GN=LRRC4B PE=2 SV=3	0	45.847	14158000	12098000	11756000	12590000	4401900	6981700	8546500	6330300	4177000	488200	417160	405380	434130	151790	240750	294710	218290	12563000	12153000	11936000	10549000	7559300	7097400	8397200	8008600	11800250	7765625	0.65809	0.000239489
P13591;P13591-5;P13591-6	P13591;P13591-5;P13591-6	Neural cell adhesion molecule 1	NCAM1	Neural cell adhesion molecule 1 OS=Homo sapiens GN=NCAM1 PE=1 SV=3;Isoform 5 of Neural cell adhesion molecule 1 OS=Homo sapiens GN=NCAM1;Isoform 6 of Neural cell adhesion molecule 1 OS=Homo sapiens GN=NCAM1	0	323.31	442600000	539960000	471420000	525940000	282480000	265010000	305710000	290070000	122970000	11647000	14210000	12406000	13840000	7433700	6974100	8044900	7633500	439850000	442220000	439250000	480760000	266370000	285500000	300620000	325470000	450520000	294490000	0.653667	6.81438e-05
Q7Z3B1;Q7Z3B1-2	Q7Z3B1	Neuronal growth regulator 1	NEGR1	Neuronal growth regulator 1 OS=Homo sapiens GN=NEGR1 PE=1 SV=3	0	88.967	39295000	40327000	32320000	39131000	25829000	29414000	25099000	34062000	25945000	2455900	2520400	2020000	2445700	1614300	1838400	1568700	2128900	36975000	46603000	38086000	41855000	21590000	27576000	26108000	31324000	40879750	26649500	0.6519	0.00299315
O15240	O15240	Neurosecretory protein VGF;Neuroendocrine regulatory peptide-1;Neuroendocrine regulatory peptide-2;Antimicrobial peptide VGF[554-577]	VGF	Neurosecretory protein VGF OS=Homo sapiens GN=VGF PE=1 SV=2	0	323.31	218610000	204910000	231570000	256880000	136990000	131660000	138950000	115650000	59679000	5908500	5538000	6258700	6942800	3702400	3558400	3755500	3125800	201860000	224750000	227700000	225900000	155300000	142050000	144630000	131610000	220052500	143397500	0.651651	6.38493e-05
O94856-4;O94856-12;O94856-9;O94856-10;O94856-3;O94856-8;O94856-11;O94856-6;O94856-7;O94856-13;O94856-5;O94856;O94856-2	O94856-4;O94856-12;O94856-9;O94856-10;O94856-3;O94856-8;O94856-11;O94856-6;O94856-7;O94856-13;O94856-5;O94856;O94856-2	Neurofascin	NFASC	Isoform 4 of Neurofascin OS=Homo sapiens GN=NFASC;Isoform 12 of Neurofascin OS=Homo sapiens GN=NFASC;Isoform 9 of Neurofascin OS=Homo sapiens GN=NFASC;Isoform 10 of Neurofascin OS=Homo sapiens GN=NFASC;Isoform 3 of Neurofascin OS=Homo sapiens GN=NFASC;Isof	0	67.578	25810000	26512000	36412000	33689000	14371000	14308000	13478000	17914000	5417000	573570	589160	809160	748630	319360	317950	299520	398100	26832000	22991000	27708000	24741000	15755000	17350000	16585000	16897000	25568000	16646750	0.651078	0.000201033
Q9C0A0-2;Q9C0A0;Q96NU0-3;Q96NU0-2;Q9BZ76-2;Q9BZ76;Q96NU0	Q9C0A0-2;Q9C0A0	Contactin-associated protein-like 4	CNTNAP4	Isoform 2 of Contactin-associated protein-like 4 OS=Homo sapiens GN=CNTNAP4;Contactin-associated protein-like 4 OS=Homo sapiens GN=CNTNAP4 PE=1 SV=3	0	31.661	18758000	17983000	21999000	22281000	8278400	8177400	6102000	5353000	3161400	375150	359660	439980	445630	165570	163550	122040	107060	18215000	15424000	14947000	15495000	9694500	10830000	9469700	11724000	16020250	10429550	0.651023	0.00084275
Q9P121-3;Q9P121-2;Q9P121;Q9P121-4	Q9P121-3;Q9P121-2;Q9P121;Q9P121-4	Neurotrimin	NTM	Isoform 3 of Neurotrimin OS=Homo sapiens GN=NTM;Isoform 2 of Neurotrimin OS=Homo sapiens GN=NTM;Neurotrimin OS=Homo sapiens GN=NTM PE=1 SV=1;Isoform 4 of Neurotrimin OS=Homo sapiens GN=NTM	0	47.12	71521000	97949000	111660000	101350000	31862000	42781000	45097000	56630000	53053000	4207100	5761700	6568400	5962000	1874200	2516500	2652700	3331200	78747000	78398000	88996000	90348000	48451000	52626000	55845000	61546000	84122250	54617000	0.649257	0.000436962
Q9BY67-2;Q9BY67-5;Q9BY67;Q9BY67-4;Q9BY67-3	Q9BY67-2;Q9BY67-5;Q9BY67;Q9BY67-4;Q9BY67-3	Cell adhesion molecule 1	CADM1	Isoform 2 of Cell adhesion molecule 1 OS=Homo sapiens GN=CADM1;Isoform 5 of Cell adhesion molecule 1 OS=Homo sapiens GN=CADM1;Cell adhesion molecule 1 OS=Homo sapiens GN=CADM1 PE=1 SV=2;Isoform 4 of Cell adhesion molecule 1 OS=Homo sapiens GN=CADM1;Isoform	0	92.393	18420000	20102000	41391000	20776000	10290000	7586500	11511000	8635600	11279000	969480	1058000	2178500	1093500	541590	399290	605870	454510	18841000	19551000	21780000	20890000	12968000	12069000	15242000	12341000	20265500	13155000	0.649133	0.000342719
P19022;P19022-2	P19022;P19022-2	Cadherin-2	CDH2	Cadherin-2 OS=Homo sapiens GN=CDH2 PE=1 SV=4;Isoform 2 of Cadherin-2 OS=Homo sapiens GN=CDH2	0	225.43	75720000	52048000	69134000	78950000	27297000	23406000	41444000	46415000	18282000	2046500	1406700	1868500	2133800	737770	632600	1120100	1254500	65620000	58497000	64857000	58645000	36253000	36439000	41801000	44906000	61904750	39849750	0.643727	0.00025315
Q13822;Q13822-3;Q13822-2	Q13822;Q13822-3;Q13822-2	Ectonucleotide pyrophosphatase/phosphodiesterase family member 2	ENPP2	Ectonucleotide pyrophosphatase/phosphodiesterase family member 2 OS=Homo sapiens GN=ENPP2 PE=1 SV=3;Isoform 3 of Ectonucleotide pyrophosphatase/phosphodiesterase family member 2 OS=Homo sapiens GN=ENPP2;Isoform 2 of Ectonucleotide pyrophosphatase/phosphodi	0	323.31	725310000	682860000	733980000	800320000	478120000	455250000	477720000	494980000	173750000	17269000	16259000	17476000	19055000	11384000	10839000	11374000	11785000	737010000	744460000	711610000	750650000	438720000	459300000	475410000	518030000	735932500	472865000	0.642539	8.52032e-06
Q9ULB1-2;Q9ULB1-3;Q9ULB1;P58400;P58400-1	Q9ULB1-2;Q9ULB1-3;Q9ULB1	Neurexin-1	NRXN1	Isoform 2a of Neurexin-1 OS=Homo sapiens GN=NRXN1;Isoform 3a of Neurexin-1 OS=Homo sapiens GN=NRXN1;Neurexin-1 OS=Homo sapiens GN=NRXN1 PE=2 SV=1	0	84.381	23875000	20257000	18703000	20102000	6862600	11031000	6404200	8242000	2634200	373040	316520	292240	314090	107230	172360	100070	128780	20430000	16634000	14882000	16478000	10724000	11267000	10699000	11129000	17106000	10954750	0.640404	0.00203512
P23515	P23515	Oligodendrocyte-myelin glycoprotein	OMG	Oligodendrocyte-myelin glycoprotein OS=Homo sapiens GN=OMG PE=1 SV=2	0	28.286	23284000	19470000	22639000	25418000	10819000	12429000	13769000	5772700	12881000	1369700	1145300	1331700	1495200	636400	731130	809930	339570	23900000	19804000	19646000	18907000	12750000	13137000	12598000	13751000	20564250	13059000	0.635034	0.000640662
O14594	O14594	Neurocan core protein	NCAN	Neurocan core protein OS=Homo sapiens GN=NCAN PE=1 SV=3	0	203.13	28524000	29468000	33328000	39866000	11873000	10288000	9939100	15682000	6217800	679140	701620	793510	949190	282690	244950	236650	373370	29601000	24561000	25861000	26324000	15410000	18240000	16684000	17052000	26586750	16846500	0.633643	0.000205711
P34096	P34096	Ribonuclease 4	RNASE4	Ribonuclease 4 OS=Homo sapiens GN=RNASE4 PE=1 SV=3	0	23.107	7430100	8931400	11877000	15605000	1114100	8840700	3282900	6583900	12018000	928760	1116400	1484600	1950600	139270	1105100	410360	822990	7994000	8792600	7902500	10708000	5387100	5699500	4941700	6208100	8849275	5559100	0.628198	0.00340517
O95502	O95502	Neuronal pentraxin receptor	NPTXR	Neuronal pentraxin receptor OS=Homo sapiens GN=NPTXR PE=3 SV=2	0	111.64	97619000	91772000	89862000	98573000	45511000	48084000	48301000	46521000	39331000	4437200	4171400	4084600	4480600	2068700	2185600	2195500	2114600	90238000	90559000	88903000	74845000	53899000	57233000	53820000	51321000	86136250	54068250	0.627706	0.000193003
P51693-2	P51693-2	Amyloid-like protein 1;C30	APLP1	Isoform 2 of Amyloid-like protein 1 OS=Homo sapiens GN=APLP1	0	323.31	756960000	829820000	874570000	972320000	425060000	451460000	464260000	501310000	238880000	22938000	25146000	26502000	29464000	12881000	13681000	14069000	15191000	784930000	838420000	811780000	831190000	433880000	557950000	522290000	523040000	816580000	509290000	0.623687	4.20158e-05
P05060	P05060	Secretogranin-1;PE-11;GAWK peptide;CCB peptide	CHGB	Secretogranin-1 OS=Homo sapiens GN=CHGB PE=1 SV=2	0	323.31	220910000	219830000	294300000	285920000	140710000	151520000	148020000	180280000	74912000	5813300	5784900	7744700	7524100	3702800	3987400	3895200	4744200	230620000	240240000	268640000	293240000	146190000	164610000	162220000	168040000	258185000	160265000	0.620737	0.000617658
P04216	P04216	Thy-1 membrane glycoprotein	THY1	Thy-1 membrane glycoprotein OS=Homo sapiens GN=THY1 PE=1 SV=2	0	165.7	134420000	118060000	105170000	169090000	59460000	73301000	43410000	81289000	195260000	22403000	19676000	17529000	28182000	9910100	12217000	7235000	13548000	107220000	93821000	109080000	134100000	61068000	61403000	72067000	80775000	111055250	68828250	0.619766	0.00466726
Q99435-4;Q99435;Q99435-2;Q99435-3	Q99435-4;Q99435;Q99435-2;Q99435-3	Protein kinase C-binding protein NELL2	NELL2	Isoform 4 of Protein kinase C-binding protein NELL2 OS=Homo sapiens GN=NELL2;Protein kinase C-binding protein NELL2 OS=Homo sapiens GN=NELL2 PE=1 SV=1;Isoform 2 of Protein kinase C-binding protein NELL2 OS=Homo sapiens GN=NELL2;Isoform 3 of Protein kinase	0	307.37	202700000	204160000	246240000	262510000	98220000	132680000	125520000	162220000	55096000	5067600	5104000	6156000	6562700	2455500	3317000	3138000	4055500	197160000	229090000	227830000	241840000	128420000	134170000	144320000	146640000	223980000	138387500	0.617857	0.000174441
O15394;O15394-2	O15394;O15394-2	Neural cell adhesion molecule 2	NCAM2	Neural cell adhesion molecule 2 OS=Homo sapiens GN=NCAM2 PE=1 SV=2;Isoform 2 of Neural cell adhesion molecule 2 OS=Homo sapiens GN=NCAM2	0	240.34	113320000	107410000	115810000	137690000	47835000	37692000	45408000	64047000	21749000	2463400	2335000	2517500	2993300	1039900	819390	987130	1392300	104510000	107670000	97177000	99073000	57041000	63107000	64654000	67179000	102107500	62995250	0.61695	1.96104e-05
Q8N3J6-4;Q8N3J6-5;Q8N3J6-2;Q8N3J6;Q8N3J6-3	Q8N3J6-4;Q8N3J6-5;Q8N3J6-2;Q8N3J6;Q8N3J6-3	Cell adhesion molecule 2	CADM2	Isoform 5 of Cell adhesion molecule 2 OS=Homo sapiens GN=CADM2;Isoform 6 of Cell adhesion molecule 2 OS=Homo sapiens GN=CADM2;Isoform 2 of Cell adhesion molecule 2 OS=Homo sapiens GN=CADM2;Cell adhesion molecule 2 OS=Homo sapiens GN=CADM2 PE=2 SV=1;Isoform	0	17.021	13000000	11990000	11853000	8553000	5188100	3436600	4188700	4416300	8599200	1083300	999200	987770	712750	432340	286380	349060	368030	10302000	10318000	9754500	11151000	7084100	5699600	5807100	6660300	10381375	6312775	0.608087	9.25543e-05
Q6UX71;Q6UX71-2	Q6UX71;Q6UX71-2	Plexin domain-containing protein 2	PLXDC2	Plexin domain-containing protein 2 OS=Homo sapiens GN=PLXDC2 PE=1 SV=1;Isoform 2 of Plexin domain-containing protein 2 OS=Homo sapiens GN=PLXDC2	0	184.46	28825000	30160000	32228000	39558000	10754000	12987000	11196000	14617000	12211000	1201000	1256700	1342800	1648200	448090	541140	466480	609040	27749000	29683000	27247000	26478000	18915000	14847000	17611000	15449000	27789250	16705500	0.60115	7.75586e-05
P05067-11;P05067-8;P05067;P05067-7;P05067-9;P05067-4;P05067-6;P05067-3;P05067-5;P05067-10;P05067-2	P05067-11;P05067-8;P05067;P05067-7;P05067-9;P05067-4;P05067-6;P05067-3;P05067-5;P05067-10	Amyloid beta A4 protein;N-APP;Soluble APP-alpha;Soluble APP-beta;C99;Beta-amyloid protein 42;Beta-amyloid protein 40;C83;P3(42);P3(40);C80;Gamma-secretase C-terminal fragment 59;Gamma-secretase C-terminal fragment 57;Gamma-secretase C-terminal fragment 50;C31	APP	Isoform 11 of Amyloid-beta A4 protein OS=Homo sapiens GN=APP;Isoform APP751 of Amyloid-beta A4 protein OS=Homo sapiens GN=APP;Amyloid-beta A4 protein OS=Homo sapiens GN=APP PE=1 SV=3;Isoform L-APP733 of Amyloid-beta A4 protein OS=Homo sapiens GN=APP;Isofor	0	323.31	488080000	513200000	734250000	554770000	257280000	285290000	249810000	223970000	162110000	15744000	16555000	23685000	17896000	8299500	9202900	8058400	7224800	479580000	548520000	561960000	513250000	323390000	308130000	307160000	319640000	525827500	314580000	0.598257	3.1246e-05
Q8N126;Q8N126-2;Q8N126-3	Q8N126;Q8N126-2;Q8N126-3	Cell adhesion molecule 3	CADM3	Cell adhesion molecule 3 OS=Homo sapiens GN=CADM3 PE=1 SV=1;Isoform 2 of Cell adhesion molecule 3 OS=Homo sapiens GN=CADM3;Isoform 3 of Cell adhesion molecule 3 OS=Homo sapiens GN=CADM3	0	116.45	56899000	53728000	69921000	46542000	24642000	29358000	33649000	34678000	33036000	3347000	3160500	4113000	2737800	1449500	1726900	1979400	2039900	47055000	49299000	54928000	58285000	26420000	27746000	31225000	39658000	52391750	31262250	0.596702	0.00170536
P10645	P10645	Chromogranin-A;Vasostatin-1;Vasostatin-2;EA-92;ES-43;Pancreastatin;SS-18;WA-8;WE-14;LF-19;Catestatin;AL-11;GV-19;GR-44;ER-37;GE-25;Serpinin-RRG;Serpinin;p-Glu serpinin precursor	CHGA	Chromogranin-A OS=Homo sapiens GN=CHGA PE=1 SV=7	0	323.31	477060000	512140000	553210000	642860000	296300000	266800000	309780000	308900000	223340000	21685000	23279000	25146000	29221000	13468000	12127000	14081000	14041000	478100000	510050000	512830000	551600000	316500000	304250000	293290000	308080000	513145000	305530000	0.595407	1.19788e-05
O94910-2;O94910	O94910-2;O94910	Latrophilin-1	LPHN1	Isoform 2 of Adhesion G protein-coupled receptor L1 OS=Homo sapiens GN=ADGRL1;Adhesion G protein-coupled receptor L1 OS=Homo sapiens GN=ADGRL1 PE=1 SV=1	0	54.493	4579400	4622200	6939400	17075000	6027600	1829600	4302900	7080500	1101000	68349	68988	103570	254860	89963	27308	64222	105680	6910300	7301900	7951400	9808800	3385700	3640800	4124400	7454800	7993100	4651425	0.58193	0.0266079
O60888-3;O60888;O60888-2	O60888-3;O60888;O60888-2	Protein CutA	CUTA	Isoform C of Protein CutA OS=Homo sapiens GN=CUTA;Protein CutA OS=Homo sapiens GN=CUTA PE=1 SV=2;Isoform A of Protein CutA OS=Homo sapiens GN=CUTA	0	40.258	55801000	54343000	65093000	53879000	33863000	32864000	31141000	29792000	93237000	9300200	9057100	10849000	8979800	5643800	5477400	5190100	4965300	57749000	57273000	63127000	51334000	35580000	33688000	32068000	32151000	57370750	33371750	0.581686	8.13737e-05
Q9Y5F6-2;Q9Y5F6	Q9Y5F6-2;Q9Y5F6	Protocadherin gamma-C5	PCDHGC5	Isoform 2 of Protocadherin gamma-C5 OS=Homo sapiens GN=PCDHGC5;Protocadherin gamma-C5 OS=Homo sapiens GN=PCDHGC5 PE=2 SV=1	0	10.317	5476900	5266900	5094900	3577900	0	1457000	2257700	1190000	959020	136920	131670	127370	89447	0	36424	56442	29751	4953000	3978300	4721500	3995100		2151400	2551200	2983600	4411975	2.56207e+06	0.580707	0.00355075
P07998	P07998	Ribonuclease pancreatic	RNASE1	Ribonuclease pancreatic OS=Homo sapiens GN=RNASE1 PE=1 SV=4	0	82.942	202810000	222880000	193050000	242920000	102800000	110220000	118790000	144390000	291980000	28973000	31841000	27579000	34702000	14685000	15745000	16970000	20627000	204500000	217890000	182560000	221160000	114430000	115230000	119690000	124550000	206527500	118475000	0.573652	6.85349e-05
P78324;P78324-4;P78324-2;Q5TFQ8;O00241-2;O00241;Q9P1W8-3;Q9P1W8-4;Q9P1W8-2;Q9P1W8	P78324;P78324-4;P78324-2;Q5TFQ8	Tyrosine-protein phosphatase non-receptor type substrate 1;Signal-regulatory protein beta-1 isoform 3	SIRPA;SIRPB1	Tyrosine-protein phosphatase non-receptor type substrate 1 OS=Homo sapiens GN=SIRPA PE=1 SV=2;Isoform 4 of Tyrosine-protein phosphatase non-receptor type substrate 1 OS=Homo sapiens GN=SIRPA;Isoform 2 of Tyrosine-protein phosphatase non-receptor type subst	0	100.51	72195000	76605000	103770000	122110000	23576000	56996000	36682000	45843000	36511000	2887800	3064200	4150900	4884600	943060	2279800	1467300	1833700	78474000	96254000	91448000	84748000	40611000	49349000	46255000	60185000	87731000	49100000	0.559665	0.000484612
P0DOX3;P01880;P01880-2	P0DOX3;P01880;P01880-2	Ig delta chain C region	IGHD	Immunoglobulin delta heavy chain OS=Homo sapiens PE=1 SV=1;Immunoglobulin heavy constant delta OS=Homo sapiens GN=IGHD PE=1 SV=3;Isoform 2 of Immunoglobulin heavy constant delta OS=Homo sapiens GN=IGHD	0	23.328	23693000	20393000	24929000	24714000	10679000	18623000	11532000	23836000	8385200	947720	815700	997140	988560	427140	744930	461290	953450	32665000	26512000	21909000	16308000	13683000	13913000	11184000	15421000	24348500	13550250	0.556513	0.0234792
Q8NFZ8	Q8NFZ8	Cell adhesion molecule 4	CADM4	Cell adhesion molecule 4 OS=Homo sapiens GN=CADM4 PE=1 SV=1	0	95.977	31612000	44362000	41831000	75182000	21137000	20016000	15347000	14550000	30477000	2258000	3168700	2988000	5370100	1509800	1429700	1096200	1039300	39000000	50656000	36161000	48393000	29336000	22319000	19406000	25223000	43552500	24071000	0.552689	0.00320767
Q9BYH1-2;Q9BYH1-3;Q9BYH1-5;Q9BYH1-7;Q9BYH1-6;Q9BYH1;Q9BYH1-4	Q9BYH1-2;Q9BYH1-3;Q9BYH1-5;Q9BYH1-7;Q9BYH1-6;Q9BYH1;Q9BYH1-4	Seizure 6-like protein	SEZ6L	Isoform 1 of Seizure 6-like protein OS=Homo sapiens GN=SEZ6L;Isoform 2 of Seizure 6-like protein OS=Homo sapiens GN=SEZ6L;Isoform 5 of Seizure 6-like protein OS=Homo sapiens GN=SEZ6L;Isoform 7 of Seizure 6-like protein OS=Homo sapiens GN=SEZ6L;Isoform 6 of	0	75.994	38868000	47753000	54624000	34140000	13085000	19019000	16380000	19014000	17163000	1766700	2170600	2482900	1551800	594780	864500	744530	864260	36258000	37851000	43848000	34559000	21072000	19294000	21300000	22626000	38129000	21073000	0.552676	0.000204635
Q92876;Q92876-2	Q92876;Q92876-2	Kallikrein-6	KLK6	Kallikrein-6 OS=Homo sapiens GN=KLK6 PE=1 SV=1;Isoform 2 of Kallikrein-6 OS=Homo sapiens GN=KLK6	0	323.31	415450000	484620000	412950000	511140000	222930000	265190000	258970000	266970000	366150000	31957000	37278000	31765000	39318000	17149000	20399000	19921000	20536000	394980000	471270000	471560000	481330000	232810000	242470000	259010000	255350000	454785000	247410000	0.544015	6.1477e-05
Q96PX8	Q96PX8	SLIT and NTRK-like protein 1	SLITRK1	SLIT and NTRK-like protein 1 OS=Homo sapiens GN=SLITRK1 PE=1 SV=2	0	12.738	6804600	8588600	7374500	6402100	1256200	5067800	5193100	2114600	2125600	219500	277050	237890	206520	40522	163480	167520	68213	6911200	6533400	7654900	7236800	3189400	4763300	3356700	4051200	7084075	3840150	0.542082	0.000287492
P55283;P55283-2	P55283;P55283-2	Cadherin-4	CDH4	Cadherin-4 OS=Homo sapiens GN=CDH4 PE=2 SV=2;Isoform 2 of Cadherin-4 OS=Homo sapiens GN=CDH4	0	5.0702	1448700	1000700	2525100	1414500	193160	297650	306380	191980	288420	41391	28590	72145	40413	5519	8504.3	8753.6	5485.3	1083400	1352200	1319300	1507100	623210	739900	750180		1315500	704430	0.535485	0.00249897
Q96FE7-4;Q96FE7-2;Q96FE7;Q96FE7-5	Q96FE7-4;Q96FE7-2;Q96FE7	Phosphoinositide-3-kinase-interacting protein 1	PIK3IP1	Isoform 4 of Phosphoinositide-3-kinase-interacting protein 1 OS=Homo sapiens GN=PIK3IP1;Isoform 2 of Phosphoinositide-3-kinase-interacting protein 1 OS=Homo sapiens GN=PIK3IP1;Phosphoinositide-3-kinase-interacting protein 1 OS=Homo sapiens GN=PIK3IP1 PE=1	0	65.675	30385000	35295000	39189000	41192000	8772000	18407000	24268000	21792000	61351000	5064100	5882500	6531500	6865400	1462000	3067800	4044700	3632000	33212000	36133000	45613000	35312000	17385000	18573000	22804000	20262000	37567500	19756000	0.52588	0.0010048
P55290;P55290-4;P55290-3;P55290-2;P55290-5	P55290;P55290-4;P55290-3;P55290-2;P55290-5	Cadherin-13	CDH13	Cadherin-13 OS=Homo sapiens GN=CDH13 PE=1 SV=1;Isoform 4 of Cadherin-13 OS=Homo sapiens GN=CDH13;Isoform 3 of Cadherin-13 OS=Homo sapiens GN=CDH13;Isoform 2 of Cadherin-13 OS=Homo sapiens GN=CDH13;Isoform 5 of Cadherin-13 OS=Homo sapiens GN=CDH13	0	43.79	58943000	50165000	61658000	74631000	17021000	19176000	23103000	18531000	15571000	1842000	1567700	1926800	2332200	531900	599240	721970	579110	50375000	55934000	55985000	59856000	26743000	30548000	31760000	27560000	55537500	29152750	0.52492	2.5476e-05
O94772;O94772-2	O94772;O94772-2	Lymphocyte antigen 6H	LY6H	Lymphocyte antigen 6H OS=Homo sapiens GN=LY6H PE=1 SV=1;Isoform 2 of Lymphocyte antigen 6H OS=Homo sapiens GN=LY6H	0	20.562	13608000	14386000	12411000	17486000	3036900	6034300	5876400	9479200	23098000	2268000	2397600	2068500	2914300	506160	1005700	979400	1579900	13747000	15044000	12231000	16105000		6356500	6140300	9347500	14281750	7.28143e+06	0.509842	0.0031319
P20933	P20933	N(4)-(beta-N-acetylglucosaminyl)-L-asparaginase;Glycosylasparaginase alpha chain;Glycosylasparaginase beta chain	AGA	N(4)-(beta-N-acetylglucosaminyl)-L-asparaginase OS=Homo sapiens GN=AGA PE=1 SV=2	0	18.615	3974800	11035000	5655700	2160600	4196000	5866000	5864400	5384700	3759200	264990	735650	377050	144040	279730	391070	390960	358980	5460300	10255000	8041000			4423000	3788000	3793900	7.91877e+06	4.00163e+06	0.505335	0.049052
Q06481-2;Q06481;Q06481-5;Q06481-4;Q06481-3;Q06481-6	Q06481-2;Q06481;Q06481-5;Q06481-4;Q06481-3;Q06481-6	Amyloid-like protein 2	APLP2	Isoform 2 of Amyloid-like protein 2 OS=Homo sapiens GN=APLP2;Amyloid-like protein 2 OS=Homo sapiens GN=APLP2 PE=1 SV=2;Isoform 5 of Amyloid-like protein 2 OS=Homo sapiens GN=APLP2;Isoform 4 of Amyloid-like protein 2 OS=Homo sapiens GN=APLP2;Isoform 3 of Am	0	21.476	15474000	15383000	6683000	18192000	1048000	7911500	3460800	3154600	3372700	499150	496220	215580	586840	33806	255210	111640	101760	11505000	11945000	9937100	9191900	5741000	4919900	5129200	5315600	10644750	5276425	0.495683	0.000203969
P04156-2;P04156	P04156-2;P04156	Major prion protein	PRNP	Isoform 2 of Major prion protein OS=Homo sapiens GN=PRNP;Major prion protein OS=Homo sapiens GN=PRNP PE=1 SV=1	0	124.27	88211000	97917000	118730000	146950000	46400000	48698000	59658000	50326000	95635000	7350900	8159800	9894400	12246000	3866700	4058200	4971500	4193900	109260000	119160000	118180000	144380000	61940000	55768000	62687000	53605000	122745000	58500000	0.476598	0.000182644
Q24JP5;Q24JP5-2;Q24JP5-4;Q24JP5-3	Q24JP5;Q24JP5-2;Q24JP5-4	Transmembrane protein 132A	TMEM132A	Transmembrane protein 132A OS=Homo sapiens GN=TMEM132A PE=1 SV=1;Isoform 2 of Transmembrane protein 132A OS=Homo sapiens GN=TMEM132A;Isoform 4 of Transmembrane protein 132A OS=Homo sapiens GN=TMEM132A	0	135.54	30354000	41926000	48617000	33056000	6536100	9560800	4195000	10943000	6372500	778300	1075000	1246600	847600	167590	245150	107560	280590	34180000	31099000	34608000	30043000	13061000	12910000	13014000	11797000	32482500	12695500	0.390841	2.69582e-06
Q8TAG5;Q8TAG5-2	Q8TAG5;Q8TAG5-2	V-set and transmembrane domain-containing protein 2A	VSTM2A	V-set and transmembrane domain-containing protein 2A OS=Homo sapiens GN=VSTM2A PE=1 SV=3;Isoform 2 of V-set and transmembrane domain-containing protein 2A OS=Homo sapiens GN=VSTM2A	0	48.73	36167000	45875000	26041000	13343000	23352000	1275100	14331000	1178500	30698000	3013900	3823000	2170100	1112000	1946000	106260	1194300	98207	31208000	34016000	58794000	55855000	19180000	11326000	9917800	11717000	44968250	13035200	0.289876	0.00526262
P13796;P13796-2;P13797-3;P13797-2;P13797	P13796	Plastin-2	LCP1	Plastin-2 OS=Homo sapiens GN=LCP1 PE=1 SV=6	0	38.711	1873800	550680	1959100	708360	2937800	2891000	3618200	5598400	1106100	50643	14883	52948	19145	79401	78134	97788	151310	2587700	1111600	2926500	1241800	5143800	6782900	3420800	2230400	1966900	4394475	2.23421	0.0690106
P37802;P37802-2	P37802;P37802-2	Transgelin-2	TAGLN2	Transgelin-2 OS=Homo sapiens GN=TAGLN2 PE=1 SV=3;Isoform 2 of Transgelin-2 OS=Homo sapiens GN=TAGLN2	0	5.4941	126930	374760	475340	531910	660370	864940	1191700	1247400	789640	9764	28828	36565	40916	50798	66534	91667	95950		795260	485500	545710		1056900	1480300	813130	608823	1.11678e+06	1.83432	0.0790763
P61129	P61129	Zinc finger CCCH domain-containing protein 6	ZC3H6	Zinc finger CCCH domain-containing protein 6 OS=Homo sapiens GN=ZC3H6 PE=1 SV=2	0	7.2455	2528700	830800	2138200	1030600	2959500	1803700	2359400	761560	361790	56194	18462	47515	22902	65766	40081	52431	16924	1954800	832510	1621800	855360	4293800	2512800	1684600	745180	1.31612e+06	2309095	1.75447	0.26317
P18206-2;P18206	P18206-2;P18206	Vinculin	VCL	Isoform 1 of Vinculin OS=Homo sapiens GN=VCL;Vinculin OS=Homo sapiens GN=VCL PE=1 SV=4	0	3.4892	384990	600910	746750	397020	983590	1183600	491540	1678400	162370	5133.2	8012.2	9956.7	5293.6	13114	15781	6553.8	22378	521990	856520	1004700		1412800	1012300		1732100	794403	1.38573e+06	1.74437	0.0791895
P62937;P62937-2;P0DN26;A0A0B4J2A2;A0A075B759;Q9Y536;F5H284	P62937;P62937-2	Peptidyl-prolyl cis-trans isomerase A;Peptidyl-prolyl cis-trans isomerase A, N-terminally processed	PPIA	Peptidyl-prolyl cis-trans isomerase A OS=Homo sapiens GN=PPIA PE=1 SV=2;Isoform 2 of Peptidyl-prolyl cis-trans isomerase A OS=Homo sapiens GN=PPIA	0	24.425	7283400	4584500	10139000	9682000	11794000	15690000	9416400	12714000	14717000	728340	458450	1013900	968200	1179400	1569000	941640	1271400	8378000	6187200	7502100	7410400	12596000	14668000	8067800	9068600	7369425	11100100	1.50624	0.0585177
P06727;CON__Q32PJ2	P06727	Apolipoprotein A-IV	APOA4	Apolipoprotein A-IV OS=Homo sapiens GN=APOA4 PE=1 SV=3	0	323.31	740810000	781520000	869280000	843410000	1091500000	1205300000	1172900000	1285600000	453030000	28493000	30059000	33434000	32439000	41980000	46360000	45110000	49445000	732250000	839960000	827780000	831750000	1190000000	1189300000	1216100000	1243500000	807935000	1209725000	1.4973	7.8459e-06
Q9UGM5-2;Q9UGM5	Q9UGM5-2;Q9UGM5	Fetuin-B	FETUB	Isoform 2 of Fetuin-B OS=Homo sapiens GN=FETUB;Fetuin-B OS=Homo sapiens GN=FETUB PE=1 SV=2	0	21.191	4747300	5499400	5361400	3383800	5375100	7537700	2502800	6753000	7845200	365180	423030	412410	260290	413470	579820	192520	519460	5801200	6194900	5487300	3968600	7974200	8589000		7475200	5363000	8012800	1.49409	0.00876628
P01859	P01859	Ig gamma-2 chain C region	IGHG2	Immunoglobulin heavy constant gamma 2 OS=Homo sapiens GN=IGHG2 PE=1 SV=2	0	245.62	2568200000	2683900000	2978000000	3256800000	3713900000	3817600000	4068100000	3859000000	3105200000	197550000	206450000	229080000	250530000	285680000	293660000	312930000	296850000	2417400000	2336800000	2413400000	2466700000	3547800000	3638600000	3571700000	3592700000	2408575000	3587700000	1.48955	3.22386e-08
P01031;CON__Q1A7A4	P01031	Complement C5;Complement C5 beta chain;Complement C5 alpha chain;C5a anaphylatoxin;Complement C5 alpha chain	C5	Complement C5 OS=Homo sapiens GN=C5 PE=1 SV=4	0	323.31	49671000	69961000	74453000	70120000	65496000	79023000	73207000	89005000	16534000	591320	832870	886340	834760	779710	940750	871510	1059600	73919000	75742000	70954000	68628000	118050000	109480000	106870000	96435000	72310750	107708750	1.48953	0.000291559
P13671	P13671	Complement component C6	C6	Complement component C6 OS=Homo sapiens GN=C6 PE=1 SV=3	0	319.85	35126000	25959000	39606000	31782000	51846000	43239000	52996000	43214000	12443000	731790	540820	825120	662120	1080100	900810	1104100	900300	42501000	30288000	40493000	33225000	58660000	45898000	60909000	52509000	36626750	54494000	1.48782	0.00699193
P02748;CON__Q3MHN2	P02748	Complement component C9;Complement component C9a;Complement component C9b	C9	Complement component C9 OS=Homo sapiens GN=C9 PE=1 SV=2	0	187.23	155220000	174890000	137050000	158980000	151830000	171010000	187070000	226290000	100220000	5970100	6726500	5271300	6114700	5839600	6577300	7194900	8703600	131500000	143340000	134450000	156570000	198410000	205530000	218460000	218950000	141465000	210337500	1.48685	9.82398e-05
A6NLU5	A6NLU5	V-set and transmembrane domain-containing protein 2B	VSTM2B	V-set and transmembrane domain-containing protein 2B OS=Homo sapiens GN=VSTM2B PE=3 SV=2	0	7.5399	4956300	5146200	5160400	6762200	3664100	2590100	4946600	7759700	4385000	413020	428850	430030	563520	305340	215840	412220	646640	4069400	4235100	5561300	5951100			6768300	7909200	4954225	7338750	1.48131	0.0389572
P00751;P00751-2;CON__Q3KUS7	P00751;P00751-2	Complement factor B;Complement factor B Ba fragment;Complement factor B Bb fragment	CFB	Complement factor B OS=Homo sapiens GN=CFB PE=1 SV=2;Isoform 2 of Complement factor B OS=Homo sapiens GN=CFB	0	323.31	745520000	795690000	818010000	927470000	941830000	852990000	1062600000	1045900000	364980000	20709000	22102000	22723000	25763000	26162000	23694000	29518000	29053000	693230000	793630000	778800000	826850000	1128000000	1058000000	1145900000	1200200000	773127500	1133025000	1.46551	0.000119189
A0A0B4J1U7	A0A0B4J1U7		IGHV6-1	Immunoglobulin heavy variable 6-1 OS=Homo sapiens GN=IGHV6-1 PE=3 SV=1	0	5.6407	22907000	13522000	14450000	22514000	32071000	33777000	25208000	33337000	70139000	4581400	2704400	2890100	4502700	6414300	6755400	5041600	6667400	15714000	9425700	20315000	17916000	22100000	24530000		22953000	15842675	2.31943e+07	1.46404	0.0482548
P01042-2;P01042;P01042-3;CON__P01045-1;CON__Q2KJ62;CON__P01044-1	P01042-2;P01042;P01042-3	Kininogen-1;Kininogen-1 heavy chain;T-kinin;Bradykinin;Lysyl-bradykinin;Kininogen-1 light chain;Low molecular weight growth-promoting factor	KNG1	Isoform LMW of Kininogen-1 OS=Homo sapiens GN=KNG1;Kininogen-1 OS=Homo sapiens GN=KNG1 PE=1 SV=2;Isoform 3 of Kininogen-1 OS=Homo sapiens GN=KNG1	0	323.31	472860000	499240000	604540000	613770000	673570000	610840000	887630000	616490000	321570000	18187000	19202000	23252000	23607000	25907000	23494000	34140000	23711000	514590000	518000000	505060000	543160000	664920000	723480000	828070000	816260000	520202500	758182500	1.45748	0.000974477
P29622	P29622	Kallistatin	SERPINA4	Kallistatin OS=Homo sapiens GN=SERPINA4 PE=1 SV=3	0	175.65	54152000	34509000	44628000	36596000	61249000	77680000	64577000	73627000	42171000	2461500	1568600	2028600	1663500	2784000	3530900	2935300	3346700	48267000	50920000	47784000	47300000	68293000	69056000	67786000	76520000	48567750	70413750	1.4498	6.11698e-05
P05546;CON__ENSEMBL:ENSBTAP00000018574	P05546	Heparin cofactor 2	SERPIND1	Heparin cofactor 2 OS=Homo sapiens GN=SERPIND1 PE=1 SV=3	0	323.31	171370000	165790000	192730000	174230000	202670000	202340000	213400000	222200000	99426000	6591200	6376500	7412600	6701000	7794900	7782400	8207800	8546100	159920000	169580000	175280000	161610000	215040000	258930000	243930000	245330000	166597500	240807500	1.44544	0.000291575
Q8IUX7-2;Q8IUX7	Q8IUX7-2;Q8IUX7	Adipocyte enhancer-binding protein 1	AEBP1	Isoform 2 of Adipocyte enhancer-binding protein 1 OS=Homo sapiens GN=AEBP1;Adipocyte enhancer-binding protein 1 OS=Homo sapiens GN=AEBP1 PE=1 SV=1	0	6.8009	2934600	1846000	989340	3035600	1744600	3161400	2129200	10269000	1068500	83845	52742	28267	86733	49847	90326	60836	293400	2711500		3296400				2494100	6169900	3003950	4332000	1.4421	0.549503
P04275	P04275	von Willebrand factor;von Willebrand antigen 2	VWF	von Willebrand factor OS=Homo sapiens GN=VWF PE=1 SV=4	0	21.939	1472300	677000	402320	1886600	1790100	2021100	3143000	1180000	238980	11070	5090.2	3025	14185	13460	15196	23631	8872.3	1587500			2235500	2466100	2582200	3014300	2802200	1911500	2716200	1.42098	0.0404026
P01023;CON__ENSEMBL:ENSBTAP00000024146	P01023	Alpha-2-macroglobulin	A2M	Alpha-2-macroglobulin OS=Homo sapiens GN=A2M PE=1 SV=3	0	323.31	2766100000	2580900000	2569800000	2957800000	3404600000	3633200000	3907700000	4021400000	637540000	38418000	35845000	35691000	41081000	47287000	50461000	54274000	55852000	2669000000	2682500000	2642100000	2661700000	3668500000	3647300000	3949800000	3815400000	2663825000	3770250000	1.41535	4.44358e-06
P02749;CON__P17690	P02749	Beta-2-glycoprotein 1	APOH	Beta-2-glycoprotein 1 OS=Homo sapiens GN=APOH PE=1 SV=3	0	214.63	768960000	932520000	809200000	1315100000	926080000	710800000	1236800000	1573000000	842790000	45233000	54854000	47600000	77358000	54475000	41812000	72755000	92530000	783680000	827100000	816590000	912680000	1074400000	1027400000	1245000000	1317800000	835012500	1166150000	1.39657	0.00425279
P07942	P07942	Laminin subunit beta-1	LAMB1	Laminin subunit beta-1 OS=Homo sapiens GN=LAMB1 PE=1 SV=2	0	45.75	2148100	3883300	4361200	3445700	2458400	2316800	1967500	1892800	640880	29028	52477	58935	46563	33221	31308	26588	25578	4229200	3190400	2746700	2130800	4590900	3794400	3262700	5494100	3074275	4285525	1.394	0.114981
P09382	P09382	Galectin-1	LGALS1	Galectin-1 OS=Homo sapiens GN=LGALS1 PE=1 SV=2	0	37.929	14000000	9795200	8754800	13319000	11359000	11674000	15570000	12837000	20057000	1555600	1088400	972760	1479900	1262100	1297100	1730000	1426400	9138100	11796000	11219000	9629000	13049000	12770000	16869000	15091000	10445525	14444750	1.38286	0.0131384
P0DOX7	P0DOX7			Immunoglobulin kappa light chain OS=Homo sapiens PE=1 SV=1	0	323.31	3804800000	3814500000	5392300000	6144900000	4789500000	6593800000	6757400000	7510700000	8219700000	422760000	423830000	599140000	682770000	532170000	732640000	750820000	834520000	4145100000	4451000000	4906600000	4974200000	6429900000	6705800000	6163600000	6168600000	4619225000	6366975000	1.37836	0.00030235
P01008;CON__P41361	P01008	Antithrombin-III	SERPINC1	Antithrombin-III OS=Homo sapiens GN=SERPINC1 PE=1 SV=1	0	323.31	1397700000	1325600000	1424200000	1479300000	1503400000	1637700000	1694800000	1964200000	786290000	51765000	49095000	52748000	54788000	55680000	60656000	62771000	72748000	1337000000	1300100000	1250700000	1217200000	1643000000	1797200000	1682300000	1912200000	1276250000	1758675000	1.378	0.000341531
P02647;CON__P15497	P02647	Apolipoprotein A-I;Proapolipoprotein A-I;Truncated apolipoprotein A-I	APOA1	Apolipoprotein A-I OS=Homo sapiens GN=APOA1 PE=1 SV=1	0	323.31	3525300000	3814000000	4081900000	4303000000	4855600000	5111400000	5258900000	5931600000	3485000000	195850000	211890000	226770000	239050000	269760000	283970000	292160000	329530000	3591900000	4188500000	4124400000	3899600000	5325400000	5391500000	5603300000	5431200000	3951100000	5437850000	1.37629	5.48768e-05
P36222	P36222	Chitinase-3-like protein 1	CHI3L1	Chitinase-3-like protein 1 OS=Homo sapiens GN=CHI3L1 PE=1 SV=2	0	323.31	131940000	134600000	141870000	147150000	134300000	171290000	176770000	169060000	103380000	5997200	6118000	6448800	6688700	6104400	7786000	8034800	7684300	122650000	135580000	146640000	139010000	171790000	179590000	192340000	198650000	135970000	185592500	1.36495	0.000742224
P00746	P00746	Complement factor D	CFD	Complement factor D OS=Homo sapiens GN=CFD PE=1 SV=5	0	128.58	27699000	32291000	33547000	34783000	24742000	28435000	37143000	40412000	42654000	2518100	2935500	3049700	3162100	2249300	2585000	3376700	3673800	23842000	30040000	29710000	23871000	35660000	39263000	33827000	37796000	26865750	36636500	1.36369	0.0035657
P02765;CON__P12763	P02765	Alpha-2-HS-glycoprotein;Alpha-2-HS-glycoprotein chain A;Alpha-2-HS-glycoprotein chain B	AHSG	Alpha-2-HS-glycoprotein OS=Homo sapiens GN=AHSG PE=1 SV=1	0	323.31	1197900000	992070000	1165500000	1165500000	1532900000	1275400000	1260500000	1421600000	1295800000	92147000	76313000	89654000	89650000	117920000	98108000	96959000	109350000	1086000000	1117700000	1161700000	1128700000	1549500000	1617600000	1541900000	1418900000	1123525000	1531975000	1.36354	9.07457e-05
Q96PD5;Q96PD5-2;CON__ENSEMBL:ENSBTAP00000016285	Q96PD5;Q96PD5-2	N-acetylmuramoyl-L-alanine amidase	PGLYRP2	N-acetylmuramoyl-L-alanine amidase OS=Homo sapiens GN=PGLYRP2 PE=1 SV=1;Isoform 2 of N-acetylmuramoyl-L-alanine amidase OS=Homo sapiens GN=PGLYRP2	0	280.02	132470000	95873000	100370000	113330000	158130000	150530000	116660000	140980000	65777000	5298700	3834900	4014900	4533200	6325000	6021300	4666300	5639100	115580000	111280000	105060000	111580000	150600000	161930000	148610000	143280000	110875000	151105000	1.36284	0.000107429
P00747;CON__P06868;Q02325;Q15195	P00747	Plasminogen;Plasmin heavy chain A;Activation peptide;Angiostatin;Plasmin heavy chain A, short form;Plasmin light chain B	PLG	Plasminogen OS=Homo sapiens GN=PLG PE=1 SV=2	0	323.31	588370000	574660000	579820000	649680000	587630000	661090000	747390000	701410000	247230000	14009000	13682000	13805000	15469000	13991000	15740000	17795000	16700000	591780000	548800000	601370000	664030000	728070000	772080000	884760000	882060000	601495000	816742500	1.35785	0.00344418
P05156;CON__Q32PI4	P05156	Complement factor I;Complement factor I heavy chain;Complement factor I light chain	CFI	Complement factor I OS=Homo sapiens GN=CFI PE=1 SV=2	0	227.95	75369000	76511000	74896000	89541000	67826000	115630000	112960000	116090000	49241000	2512300	2550400	2496500	2984700	2260900	3854200	3765500	3869600	80717000	80917000	76183000	84841000	92643000	104230000	120090000	114970000	80664500	107983250	1.33867	0.00504429
Q04756	Q04756	Hepatocyte growth factor activator;Hepatocyte growth factor activator short chain;Hepatocyte growth factor activator long chain	HGFAC	Hepatocyte growth factor activator OS=Homo sapiens GN=HGFAC PE=1 SV=1	0	24.411	1477000	1507900	1946800	1446000	1787100	2938700	2845900	3238600	1187500	59079	60316	77871	57838	71486	117550	113840	129540	1905300	1976200	1956800	1737200	2232700	2761700	2502800	2623600	1893875	2530200	1.33599	0.0022267
P04196	P04196	Histidine-rich glycoprotein	HRG	Histidine-rich glycoprotein OS=Homo sapiens GN=HRG PE=1 SV=1	0	323.31	283510000	298960000	299280000	343380000	356790000	362710000	433160000	344030000	226280000	13500000	14236000	14252000	16351000	16990000	17272000	20627000	16382000	285340000	317300000	274250000	295720000	393610000	377780000	414270000	373820000	293152500	389870000	1.32992	0.000300901
A0A0B4J1Y9	A0A0B4J1Y9		IGHV3-72	Immunoglobulin heavy variable 3-72 OS=Homo sapiens GN=IGHV3-72 PE=3 SV=1	0	20.02	39191000	39120000	36119000	36522000	48751000	47331000	52316000	46919000	112980000	7838200	7823900	7223900	7304400	9750300	9466300	10463000	9383700	24660000	24404000	34550000	31947000	33243000	29971000	40227000	50054000	28890250	38373750	1.32826	0.114185
A0A0C4DH38	A0A0C4DH38		IGHV5-51	Immunoglobulin heavy variable 5-51 OS=Homo sapiens GN=IGHV5-51 PE=3 SV=1	0	53.695	13375000	13508000	16351000	15905000	9814500	40916000	17799000	15629000	69380000	2675000	2701600	3270100	3181100	1962900	8183100	3559800	3125700	18332000	18922000	20671000	19761000	24258000	30294000	26779000	21692000	19421500	25755750	1.32615	0.0158773
P04070;P04070-2	P04070;P04070-2	Vitamin K-dependent protein C;Vitamin K-dependent protein C light chain;Vitamin K-dependent protein C heavy chain;Activation peptide	PROC	Vitamin K-dependent protein C OS=Homo sapiens GN=PROC PE=1 SV=1;Isoform 2 of Vitamin K-dependent protein C OS=Homo sapiens GN=PROC	0	5.6095	1657700	758940	4407400	7096800	1958000	5225400	3773100	10380000	3645200	103600	47434	275460	443550	122380	326590	235820	648720	2498500	3208500	3796400	4401800	3438600	4265200	4390900	6308300	3476300	4600750	1.32346	0.174837
P02746	P02746	Complement C1q subcomponent subunit B	C1QB	Complement C1q subcomponent subunit B OS=Homo sapiens GN=C1QB PE=1 SV=3	0	179.97	70137000	98448000	103250000	93247000	138950000	131230000	134290000	130220000	130520000	5844700	8204000	8604100	7770600	11579000	10936000	11190000	10851000	105160000	98340000	97282000	82327000	136220000	135350000	124290000	108940000	95777250	126200000	1.31764	0.00882078
P07358	P07358	Complement component C8 beta chain	C8B	Complement component C8 beta chain OS=Homo sapiens GN=C8B PE=1 SV=3	0	100.13	38714000	40335000	38688000	31360000	50641000	36974000	40612000	62966000	23286000	1382600	1440500	1381700	1120000	1808600	1320500	1450400	2248800	36478000	39625000	41764000	41840000	57866000	42569000	47738000	61075000	39926750	52312000	1.3102	0.0330685
P02763	P02763	Alpha-1-acid glycoprotein 1	ORM1	Alpha-1-acid glycoprotein 1 OS=Homo sapiens GN=ORM1 PE=1 SV=1	0	323.31	2069200000	1938000000	2353700000	2458400000	2218300000	2476600000	2513200000	2799900000	3887100000	206920000	193800000	235370000	245840000	221830000	247660000	251320000	279990000	2122600000	1928000000	2173900000	2150200000	2647200000	2669300000	2696200000	2882100000	2093675000	2723700000	1.30092	0.000189726
P01780	P01780	Ig heavy chain V-III region JON		Immunoglobulin heavy variable 3-7 OS=Homo sapiens GN=IGHV3-7 PE=1 SV=2	0	60.121	93202000	100890000	107610000	61442000	105710000	115800000	107290000	144510000	237510000	18640000	20178000	21522000	12288000	21142000	23159000	21459000	28901000	80502000	86787000	74150000	68082000	92485000	90477000	92775000	124480000	77380250	100054250	1.29302	0.0470592
P13598	P13598	Intercellular adhesion molecule 2	ICAM2	Intercellular adhesion molecule 2 OS=Homo sapiens GN=ICAM2 PE=1 SV=2	0	23.986	1346400	738950	583550	729980	1232300	1632300	1092800	651200	779160	89758	49264	38904	48665	82153	108820	72851	43414	1508000	740450	603770	623950	1538900	1175000	1156000	618690	869042	1.12215e+06	1.29125	0.411297
Q15582	Q15582	Transforming growth factor-beta-induced protein ig-h3	TGFBI	Transforming growth factor-beta-induced protein ig-h3 OS=Homo sapiens GN=TGFBI PE=1 SV=1	0	172.98	39784000	38147000	65073000	57884000	45860000	75063000	51814000	41112000	21649000	1283400	1230600	2099100	1867200	1479400	2421400	1671400	1326200	47075000	41676000	54945000	46511000	67781000	60964000	65214000	51269000	47551750	61307000	1.28927	0.0233251
P63104;P63104-2	P63104;P63104-2	14-3-3 protein zeta/delta	YWHAZ	14-3-3 protein zeta/delta OS=Homo sapiens GN=YWHAZ PE=1 SV=1;Isoform 2 of 14-3-3 protein zeta/delta OS=Homo sapiens GN=YWHAZ	0	21.64	3070800	3836100	7139200	4459100	8191800	9668100	10411000	6266000	7406800	219350	274010	509940	318510	585130	690580	743610	447570	6110000	6114900	6885700	5537100	7957800	8789100	8898300	6127200	6161925	7943100	1.28906	0.0433652
P08123	P08123	Collagen alpha-2(I) chain	COL1A2	Collagen alpha-2(I) chain OS=Homo sapiens GN=COL1A2 PE=1 SV=7	0	79.824	13218000	21707000	23421000	25977000	23299000	19705000	28784000	27643000	4266600	191570	314600	339440	376480	337670	285580	417170	400620	16199000	24130000	17749000	20927000	25156000	23219000	26275000	27117000	19751250	25441750	1.28811	0.0267785
A0A0C4DH68	A0A0C4DH68		IGKV2-24	Immunoglobulin kappa variable 2-24 OS=Homo sapiens GN=IGKV2-24 PE=3 SV=1	0	20.223	47992000	26521000	29486000	29491000	45206000	43548000	52785000	133240000	176820000	11998000	6630300	7371400	7372700	11302000	10887000	13196000	33309000	66739000	36780000	37638000	41843000	54885000	62605000	65533000	51899000	45750000	58730500	1.28373	0.145916
A0A0B4J1X5;A0A0C4DH42;P0DP02;P01767;P01772	A0A0B4J1X5;A0A0C4DH42;P0DP02;P01767;P01772	Ig heavy chain V-III region BUT;Ig heavy chain V-III region KOL	IGHV3-74;IGHV3-66	Immunoglobulin heavy variable 3-74 OS=Homo sapiens GN=IGHV3-74 PE=3 SV=1;Immunoglobulin heavy variable 3-66 OS=Homo sapiens GN=IGHV3-66 PE=3 SV=1;Immunoglobulin heavy variable 3-30-3 OS=Homo sapiens GN=IGHV3-30-3 PE=3 SV=1;Immunoglobulin heavy variable 3-5	0	59.367	52543000	55846000	49941000	61659000	59269000	54506000	60746000	82993000	104990000	7506100	7977900	7134500	8808400	8467000	7786500	8678000	11856000	57826000	56293000	49512000	52262000	67438000	56252000	64117000	89148000	53973250	69238750	1.28283	0.0811142
P01782;P0DP04	P01782;P0DP04	Ig heavy chain V-III region DOB		Immunoglobulin heavy variable 3-9 OS=Homo sapiens GN=IGHV3-9 PE=1 SV=2;Immunoglobulin heavy variable 3-43D OS=Homo sapiens GN=IGHV3-43D PE=3 SV=1	0	10.125	12080000	9170000	5754900	31145000	12026000	5741200	24356000	8753700	35773000	2013300	1528300	959140	5190800	2004300	956870	4059300	1459000	10894000	9671900	12255000	16516000	12931000		18583000		12334225	15757000	1.2775	0.29266
P06276	P06276	Cholinesterase	BCHE	Cholinesterase OS=Homo sapiens GN=BCHE PE=1 SV=1	0	5.9133	3129800	2149300	2068600	1078600	1893300	2101200	1853800	2996600	1108200	115920	79604	76616	39947	70123	77821	68658	110980	1519100		2114000		2430800	2068500	2443000		1816550	2314100	1.2739	0.165453
P54802	P54802	Alpha-N-acetylglucosaminidase;Alpha-N-acetylglucosaminidase 82 kDa form;Alpha-N-acetylglucosaminidase 77 kDa form	NAGLU	Alpha-N-acetylglucosaminidase OS=Homo sapiens GN=NAGLU PE=1 SV=2	0	18.925	2064400	1093300	721630	1458000	1222200	977230	1720800	488650	555310	64511	34166	22551	45563	38195	30538	53774	15270	1617200	1253800		1217900	1628700	1664500	1910200		1.36297e+06	1.73447e+06	1.27257	0.0748932
P49908	P49908	Selenoprotein P	SEPP1	Selenoprotein P OS=Homo sapiens GN=SELENOP PE=1 SV=3	0	30.484	20320000	14854000	15700000	23976000	13683000	19349000	15646000	21363000	12343000	1128900	825200	872200	1332000	760180	1075000	869220	1186800	20444000	15729000	13870000	15422000	27646000	19840000	19596000	16177000	16366250	20814750	1.27181	0.164515
P31150	P31150	Rab GDP dissociation inhibitor alpha	GDI1	Rab GDP dissociation inhibitor alpha OS=Homo sapiens GN=GDI1 PE=1 SV=2	0	24.288	4161900	3673100	4352000	4552400	5034800	3478300	4231300	6390500	2216700	166480	146920	174080	182100	201390	139130	169250	255620	3863500	3466100	4372200	4669500	6007300	4304600	3929500	6478200	4092825	5179900	1.26561	0.161239
P00558;P00558-2;P07205	P00558;P00558-2	Phosphoglycerate kinase 1	PGK1	Phosphoglycerate kinase 1 OS=Homo sapiens GN=PGK1 PE=1 SV=3;Isoform 2 of Phosphoglycerate kinase 1 OS=Homo sapiens GN=PGK1	0	9.8802	1084000	1250900	679690	1761900	1549800	1763500	2042300	2953000	1167200	40148	46329	25174	65255	57400	65315	75641	109370	1822200	1407600	1679900	1837800	1756000	1941200	2086800	2746200	1686875	2132550	1.2642	0.109539
P02652	P02652	Apolipoprotein A-II;Proapolipoprotein A-II;Truncated apolipoprotein A-II	APOA2	Apolipoprotein A-II OS=Homo sapiens GN=APOA2 PE=1 SV=1	0	172.5	812700000	747420000	731320000	847780000	797090000	801900000	1045800000	1048200000	2051400000	162540000	149480000	146260000	169560000	159420000	160380000	209150000	209640000	995850000	648450000	769540000	550780000	1061600000	914330000	906900000	853770000	741155000	934150000	1.2604	0.117972
P08670;P17661;CON__Q9DCV7;CON__Q3KNV1;CON__P08729;CON__P05787;CON__Q9H552;P08729;P41219;P41219-2;P05787;Q16352;P05787-2;P07197-2;P07196;P07197;P12036-2;P12036	P08670	Vimentin	VIM	Vimentin OS=Homo sapiens GN=VIM PE=1 SV=4	0	80.114	3022100	1933800	630400	3544600	5510400	3193500	4562100	7510100	4295700	88886	56876	18541	104250	162070	93927	134180	220890	4824400	6084500		7759300	6870700	7718000	7583900	9170400	6.22273e+06	7835750	1.25921	0.1371
P01011;P01011-2;P01011-3	P01011	Alpha-1-antichymotrypsin;Alpha-1-antichymotrypsin His-Pro-less	SERPINA3	Alpha-1-antichymotrypsin OS=Homo sapiens GN=SERPINA3 PE=1 SV=2	0	323.31	1410900000	1436000000	1460800000	1175700000	1822200000	1826900000	2074700000	2239100000	1309400000	70543000	71800000	73042000	58785000	91109000	91343000	103730000	111950000	1551900000	1524500000	1499000000	1480800000	1902700000	1971200000	1890900000	1850800000	1514050000	1903900000	1.25749	1.14362e-05
P02750	P02750	Leucine-rich alpha-2-glycoprotein	LRG1	Leucine-rich alpha-2-glycoprotein OS=Homo sapiens GN=LRG1 PE=1 SV=2	0	168.41	82376000	104500000	91538000	105570000	97567000	119870000	121720000	124640000	80642000	4845700	6147100	5384600	6210100	5739300	7051400	7160300	7331600	81035000	97105000	84268000	85944000	102800000	111570000	118990000	104620000	87088000	109495000	1.25729	0.00450192
P01876	P01876	Ig alpha-1 chain C region	IGHA1	Immunoglobulin heavy constant alpha 1 OS=Homo sapiens GN=IGHA1 PE=1 SV=2	0	323.31	3992200000	3018500000	3433500000	3452100000	4730600000	4522100000	3880600000	4396000000	2884400000	249520000	188660000	214590000	215760000	295660000	282630000	242540000	274750000	3235500000	3386200000	3341900000	3379700000	3944800000	4232800000	4156800000	4384400000	3335825000	4179700000	1.25297	0.000134109
P00338;P00338-3;P00338-4;P00338-5;P00338-2	P00338;P00338-3;P00338-4;P00338-5;P00338-2	L-lactate dehydrogenase A chain	LDHA	L-lactate dehydrogenase A chain OS=Homo sapiens GN=LDHA PE=1 SV=2;Isoform 3 of L-lactate dehydrogenase A chain OS=Homo sapiens GN=LDHA;Isoform 4 of L-lactate dehydrogenase A chain OS=Homo sapiens GN=LDHA;Isoform 5 of L-lactate dehydrogenase A chain OS=Homo	0	20.402	5658800	5248700	1356600	4782500	3146200	7675900	4767300	6112900	3981600	314380	291590	75369	265690	174790	426440	264850	339610	5399700	5269100	3575300	3747100	6977300	6047600	4871800	4589400	4497800	5621525	1.24984	0.176796
P12111-4;P12111-2;P12111;P12111-3;P12111-5	P12111-4;P12111-2;P12111;P12111-3;P12111-5	Collagen alpha-3(VI) chain	COL6A3	Isoform 4 of Collagen alpha-3(VI) chain OS=Homo sapiens GN=COL6A3;Isoform 2 of Collagen alpha-3(VI) chain OS=Homo sapiens GN=COL6A3;Collagen alpha-3(VI) chain OS=Homo sapiens GN=COL6A3 PE=1 SV=5;Isoform 3 of Collagen alpha-3(VI) chain OS=Homo sapiens GN=CO	0	77.246	11256000	10537000	7268800	10373000	10742000	14632000	8875500	7059000	1139000	78714	73684	50831	72539	75121	102320	62067	49364	13491000	9856400	8750500	11299000	19220000	13608000	13926000	6990600	10849225	13436150	1.23844	0.375913
P02790	P02790	Hemopexin	HPX	Hemopexin OS=Homo sapiens GN=HPX PE=1 SV=2	0	323.31	3353200000	3253900000	3289700000	3673500000	4047500000	3891200000	4202900000	4181400000	2347700000	145790000	141470000	143030000	159720000	175980000	169180000	182740000	181800000	3330600000	3365500000	3253500000	3328400000	4302000000	3924900000	4106600000	4109200000	3319500000	4110675000	1.23834	6.40399e-05
P01861	P01861	Ig gamma-4 chain C region	IGHG4	Immunoglobulin heavy constant gamma 4 OS=Homo sapiens GN=IGHG4 PE=1 SV=1	0	126.51	274160000	331450000	330290000	433910000	271720000	315180000	421790000	422830000	377040000	19583000	23675000	23592000	30994000	19408000	22513000	30128000	30202000	204830000	237330000	273020000	293070000	253570000	327110000	304370000	361270000	252062500	311580000	1.23612	0.0932601
P29401;P29401-2	P29401;P29401-2	Transketolase	TKT	Transketolase OS=Homo sapiens GN=TKT PE=1 SV=3;Isoform 2 of Transketolase OS=Homo sapiens GN=TKT	0	6.8815	259930	174420	448960	435720	198000	865230	655450	511300	388470	10397	6976.8	17958	17429	7919.9	34609	26218	20452		771650	587210	491420	849170	797090	718970	667920	616760	758288	1.22947	0.151655
P43652;CON__REFSEQ:XP_585019	P43652	Afamin	AFM	Afamin OS=Homo sapiens GN=AFM PE=1 SV=1	0	323.31	281740000	308630000	283570000	383790000	270800000	289840000	333490000	350170000	107950000	7614700	8341200	7664000	10373000	7318900	7833400	9013300	9464200	277870000	274440000	284280000	297910000	370210000	316970000	341870000	349740000	283625000	344697500	1.21533	0.00240071
P22352	P22352	Glutathione peroxidase 3	GPX3	Glutathione peroxidase 3 OS=Homo sapiens GN=GPX3 PE=1 SV=2	0	41.654	33929000	32317000	33252000	37548000	32327000	35106000	36666000	39998000	41734000	3084500	2937900	3022900	3413400	2938800	3191500	3333300	3636200	34203000	30908000	36364000	32679000	38885000	37572000	46536000	40036000	33538500	40757250	1.21524	0.0202105
P05154	P05154	Plasma serine protease inhibitor	SERPINA5	Plasma serine protease inhibitor OS=Homo sapiens GN=SERPINA5 PE=1 SV=3	0	323.31	22713000	25121000	27842000	27304000	20196000	27223000	20521000	28773000	18148000	1135600	1256100	1392100	1365200	1009800	1361200	1026000	1438600	22344000	23014000	25493000	24945000	26604000	27453000	34256000	27850000	23949000	29040750	1.21261	0.0374211
P25311	P25311	Zinc-alpha-2-glycoprotein	AZGP1	Zinc-alpha-2-glycoprotein OS=Homo sapiens GN=AZGP1 PE=1 SV=2	0	323.31	609450000	680650000	651970000	745300000	586670000	784850000	814220000	929690000	577250000	33858000	37814000	36220000	41406000	32593000	43603000	45234000	51649000	619710000	678490000	642670000	665290000	733490000	775260000	798720000	846260000	651540000	788432500	1.21011	0.00222368
P05160	P05160	Coagulation factor XIII B chain	F13B	Coagulation factor XIII B chain OS=Homo sapiens GN=F13B PE=1 SV=3	0	9.3913	0	1887000	1492200	1907800	1965200	3976700	3211700	2590400	1245300	0	57183	45217	57812	59551	120500	97324	78496		2478500		3629800	3268500	4657300	3216500	3628000	3054150	3692575	1.20904	0.356461
P24043	P24043	Laminin subunit alpha-2	LAMA2	Laminin subunit alpha-2 OS=Homo sapiens GN=LAMA2 PE=1 SV=4	0	35.527	2789700	4692800	2613300	2598400	2296300	849780	2153100	5797300	292170	17010	28614	15934	15844	14002	5181.6	13129	35350	3809000	3366200	2947200	3070800	4249200	3709900	4189800	3747700	3298300	3974150	1.20491	0.0299024
Q03591;Q9BXR6	Q03591	Complement factor H-related protein 1	CFHR1	Complement factor H-related protein 1 OS=Homo sapiens GN=CFHR1 PE=1 SV=2	0	29.528	34375000	19519000	37533000	51821000	33971000	45621000	40690000	40759000	39733000	2291700	1301300	2502200	3454700	2264800	3041400	2712600	2717300	44861000	38748000	41423000	40455000	44680000	61876000	44843000	46459000	41371750	49464500	1.19561	0.112263
P07360	P07360	Complement component C8 gamma chain	C8G	Complement component C8 gamma chain OS=Homo sapiens GN=C8G PE=1 SV=3	0	126.69	34323000	34973000	42084000	31722000	37662000	40455000	52895000	46331000	41849000	2860300	2914400	3507000	2643500	3138500	3371300	4407900	3860900	34885000	37377000	36825000	29941000	40216000	39803000	47087000	39005000	34757000	41527750	1.1948	0.0363011
P0DOY2;P0CF74	P0DOY2;P0CF74	Ig lambda-6 chain C region	IGLC6	Immunoglobulin lambda constant 2 OS=Homo sapiens GN=IGLC2 PE=1 SV=1;Immunoglobulin lambda constant 6 OS=Homo sapiens GN=IGLC6 PE=1 SV=1	0	20.692	295960000	319750000	347520000	363740000	297090000	359830000	344770000	393100000	565600000	42281000	45679000	49646000	51962000	42442000	51405000	49253000	56157000	281140000	307380000	309980000	317990000	329920000	385250000	351420000	385300000	304122500	362972500	1.19351	0.00972957
P04217;P04217-2;CON__Q2KJF1	P04217;P04217-2	Alpha-1B-glycoprotein	A1BG	Alpha-1B-glycoprotein OS=Homo sapiens GN=A1BG PE=1 SV=4;Isoform 2 of Alpha-1B-glycoprotein OS=Homo sapiens GN=A1BG	0	323.31	1082200000	921270000	870040000	989390000	991600000	1158600000	1080100000	926040000	797610000	63658000	54192000	51179000	58199000	58329000	68154000	63535000	54473000	884850000	890180000	824610000	834960000	984030000	1052400000	1035000000	1013700000	858650000	1021282500	1.1894	0.00034416
P32004-3;P32004-2;P32004	P32004-3;P32004-2;P32004	Neural cell adhesion molecule L1	L1CAM	Isoform 3 of Neural cell adhesion molecule L1 OS=Homo sapiens GN=L1CAM;Isoform 2 of Neural cell adhesion molecule L1 OS=Homo sapiens GN=L1CAM;Neural cell adhesion molecule L1 OS=Homo sapiens GN=L1CAM PE=1 SV=2	0	36.392	5007400	5570400	6416900	4722100	2042900	2885800	1360100	3805900	962010	94480	105100	121070	89095	38546	54449	25663	71810	3829500	5365700	4280200	3973400	4346100			6025400	4362200	5185750	1.18879	0.323573
P08603;P08603-2;Q02985-2;Q02985	P08603	Complement factor H	CFH	Complement factor H OS=Homo sapiens GN=CFH PE=1 SV=4	0	323.31	718560000	840660000	907400000	1124500000	914090000	1009400000	1284900000	1243200000	234790000	11780000	13781000	14875000	18435000	14985000	16547000	21064000	20381000	866430000	901000000	943770000	1013000000	1004900000	1030600000	1126400000	1257500000	931050000	1104850000	1.18667	0.0375197
P01619	P01619	Ig kappa chain V-III region B6		Immunoglobulin kappa variable 3-20 OS=Homo sapiens GN=IGKV3-20 PE=1 SV=2	0	299.26	172110000	189830000	187170000	218980000	202440000	227930000	228570000	229440000	504610000	34423000	37965000	37433000	43796000	40488000	45585000	45714000	45888000	171000000	185110000	180690000	194580000	217360000	241290000	212760000	194360000	182845000	216442500	1.18375	0.0210485
P0DOX8;B9A064;P0CG04	P0DOX8;B9A064;P0CG04	Immunoglobulin lambda-like polypeptide 5;Ig lambda-1 chain C regions	IGLL5;IGLC1	Immunoglobulin lambda-1 light chain OS=Homo sapiens PE=1 SV=1;Immunoglobulin lambda-like polypeptide 5 OS=Homo sapiens GN=IGLL5 PE=2 SV=2;Immunoglobulin lambda constant 1 OS=Homo sapiens GN=IGLC1 PE=1 SV=1	0	303.11	3020300000	2655100000	3355300000	3890700000	3228000000	2656200000	3463700000	3479500000	4068100000	302030000	265510000	335530000	389070000	322800000	265620000	346370000	347950000	2912100000	2758400000	2924600000	2929000000	3267400000	3426600000	3612100000	3333600000	2881025000	3409925000	1.18358	0.000815663
Q9H3G5	Q9H3G5	Probable serine carboxypeptidase CPVL	CPVL	Probable serine carboxypeptidase CPVL OS=Homo sapiens GN=CPVL PE=1 SV=2	0	12.831	2559900	2746300	2842600	3929400	2490800	2949100	3361500	2887000	1745600	106660	114430	118440	163720	103780	122880	140060	120290	3021400	3450800	2951900	3489200	3113300	3525700	5023700	3574700	3228325	3809350	1.17998	0.235529
P10599;P10599-2	P10599;P10599-2	Thioredoxin	TXN	Thioredoxin OS=Homo sapiens GN=TXN PE=1 SV=3;Isoform 2 of Thioredoxin OS=Homo sapiens GN=TXN	0	6.2224	2604900	4760400	3946700	1586300	3814300	3981400	5588700	5711900	8687300	372130	680050	563810	226610	544900	568770	798380	815980		4935400	4359500				5249100	5716500	4647450	5482800	1.17974	0.153083
P04406-2;P04406;O14556	P04406-2;P04406	Glyceraldehyde-3-phosphate dehydrogenase	GAPDH	Isoform 2 of Glyceraldehyde-3-phosphate dehydrogenase OS=Homo sapiens GN=GAPDH;Glyceraldehyde-3-phosphate dehydrogenase OS=Homo sapiens GN=GAPDH PE=1 SV=3	0	135.14	28061000	27260000	33305000	42912000	29525000	36208000	33293000	38539000	34301000	1870700	1817400	2220300	2860800	1968300	2413900	2219500	2569300	31875000	30160000	33797000	35615000	35588000	38657000	36084000	44041000	32861750	38592500	1.17439	0.0448891
P48740-4;P48740-2;P48740;P48740-3	P48740-4;P48740-2;P48740	Mannan-binding lectin serine protease 1;Mannan-binding lectin serine protease 1 heavy chain;Mannan-binding lectin serine protease 1 light chain	MASP1	Isoform 4 of Mannan-binding lectin serine protease 1 OS=Homo sapiens GN=MASP1;Isoform 2 of Mannan-binding lectin serine protease 1 OS=Homo sapiens GN=MASP1;Mannan-binding lectin serine protease 1 OS=Homo sapiens GN=MASP1 PE=1 SV=3	0	14.156	5704300	4287400	4461500	3681000	5595500	2252000	6427200	3950600	1755000	184010	138300	143920	118740	180500	72645	207330	127440	4419000	3261100	5073400	4134600	4320300	4499700	5495400	5480100	4222025	4948875	1.17216	0.187921
P06312	P06312	Ig kappa chain V-IV region	IGKV4-1	Immunoglobulin kappa variable 4-1 OS=Homo sapiens GN=IGKV4-1 PE=1 SV=1	0	62.552	24701000	26421000	26885000	28625000	34546000	32004000	54159000	38096000	151780000	6175300	6605300	6721200	7156300	8636600	8001000	13540000	9523900	41956000	34262000	37961000	33739000	40348000	41001000	41842000	49591000	36979500	43195500	1.16809	0.0739588
Q92954-5;Q92954-4;Q92954-3;Q92954-6;Q92954-2;Q92954	Q92954-5;Q92954-4;Q92954-3;Q92954-6;Q92954-2;Q92954	Proteoglycan 4;Proteoglycan 4 C-terminal part	PRG4	Isoform E of Proteoglycan 4 OS=Homo sapiens GN=PRG4;Isoform D of Proteoglycan 4 OS=Homo sapiens GN=PRG4;Isoform C of Proteoglycan 4 OS=Homo sapiens GN=PRG4;Isoform F of Proteoglycan 4 OS=Homo sapiens GN=PRG4;Isoform B of Proteoglycan 4 OS=Homo sapiens GN=P	0	15.925	2580700	1264200	4045400	2536700	2551300	4733200	3290600	4366200	759450	46085	22574	72240	45298	45558	84521	58761	77968	3011200	2323600	3404200	2574000	2412400	5106100	2893700	2764800	2828250	3294250	1.16477	0.504997
P19652	P19652	Alpha-1-acid glycoprotein 2	ORM2	Alpha-1-acid glycoprotein 2 OS=Homo sapiens GN=ORM2 PE=1 SV=2	0	268.04	516030000	492560000	542760000	654940000	498710000	572880000	511200000	498450000	867840000	51603000	49256000	54276000	65494000	49871000	57288000	51120000	49845000	489130000	474470000	506460000	550130000	512220000	562580000	635250000	624300000	505047500	583587500	1.15551	0.0548766
P01024	P01024	Complement C3;Complement C3 beta chain;C3-beta-c;Complement C3 alpha chain;C3a anaphylatoxin;Acylation stimulating protein;Complement C3b alpha chain;Complement C3c alpha chain fragment 1;Complement C3dg fragment;Complement C3g fragment;Complement C3d fragment;Complement C3f fragment;Complement C3c alpha chain fragment 2	C3	Complement C3 OS=Homo sapiens GN=C3 PE=1 SV=2	0	323.31	7655600000	7833200000	8218800000	9178400000	9018100000	9429200000	10015000000	9647100000	1239500000	78924000	80755000	84730000	94622000	92970000	97208000	103240000	99455000	7908700000	8082700000	8291800000	8222900000	9515000000	9237400000	9350500000	9280700000	8126525000	9345900000	1.15005	2.36511e-05
P22105;P22105-3;P22105-4;P22105-2;Q16473	P22105;P22105-3;P22105-4	Tenascin-X	TNXB	Tenascin-X OS=Homo sapiens GN=TNXB PE=1 SV=4;Isoform 4 of Tenascin-X OS=Homo sapiens GN=TNXB;Isoform 5 of Tenascin-X OS=Homo sapiens GN=TNXB	0	28.392	9057800	8494200	9595800	6639300	3791500	6182900	6242500	5661700	557650	48961	45915	51869	35888	20495	33421	33743	30604	7050400	7741900	7875900	7456000	8957800	6800800	8769000	10082000	7531050	8652400	1.1489	0.163251
P0DP08;P0DP06;A0A0C4DH41;P01825;P06331;P01824;A0A075B6R2;P0DP07	P0DP08;P0DP06;A0A0C4DH41;P01825;P06331;P01824;A0A075B6R2;P0DP07	Ig heavy chain V-II region NEWM;Ig heavy chain V-II region ARH-77;Ig heavy chain V-II region WAH	IGHV4-61;IGHV4-4	Immunoglobulin heavy variable 4-38-2 OS=Homo sapiens GN=IGHV4-38-2 PE=3 SV=1;Immunoglobulin heavy variable 4-30-4 OS=Homo sapiens GN=IGHV4-30-4 PE=3 SV=1;Immunoglobulin heavy variable 4-61 OS=Homo sapiens GN=IGHV4-61 PE=3 SV=1;Immunoglobulin heavy variable	0	73.186	45505000	55753000	48606000	48364000	53234000	61580000	69349000	53022000	127300000	7584200	9292100	8100900	8060700	8872400	10263000	11558000	8837100	42292000	55037000	53272000	53407000	57568000	62624000	62675000	50295000	51002000	58290500	1.14291	0.128698
P05543;CON__Q9TT36	P05543	Thyroxine-binding globulin	SERPINA7	Thyroxine-binding globulin OS=Homo sapiens GN=SERPINA7 PE=1 SV=2	0	215.53	51056000	53295000	65630000	65869000	64864000	49209000	61026000	43424000	34432000	2320700	2422500	2983200	2994100	2948300	2236800	2773900	1973800	51880000	48878000	51629000	53396000	64734000	50723000	60035000	59319000	51445750	58702750	1.14106	0.0557714
Q14112-2;Q14112	Q14112-2;Q14112	Nidogen-2	NID2	Isoform 2 of Nidogen-2 OS=Homo sapiens GN=NID2;Nidogen-2 OS=Homo sapiens GN=NID2 PE=1 SV=3	0	9.2262	1930100	3126800	2107800	4687500	2622900	3395700	3097700	1603300	601430	31642	51259	34554	76845	42999	55667	50782	26284	2498100	2484900	2780100	3381900	3850000	3518800	2933200	2409600	2786250	3177900	1.14057	0.344236
P02747	P02747	Complement C1q subcomponent subunit C	C1QC	Complement C1q subcomponent subunit C OS=Homo sapiens GN=C1QC PE=1 SV=3	0	61.454	65129000	70068000	63117000	71555000	44889000	67998000	58936000	81145000	72417000	5009900	5389800	4855100	5504200	3453000	5230600	4533500	6241900	65113000	64142000	56043000	56063000	70394000	62857000	68078000	72244000	60340250	68393250	1.13346	0.0459354
P06681;P06681-3;P06681-2	P06681;P06681-3;P06681-2	Complement C2;Complement C2b fragment;Complement C2a fragment	C2	Complement C2 OS=Homo sapiens GN=C2 PE=1 SV=2;Isoform 3 of Complement C2 OS=Homo sapiens GN=C2;Isoform 2 of Complement C2 OS=Homo sapiens GN=C2	0	261.49	83475000	47362000	96696000	98024000	45876000	61138000	66807000	102610000	30387000	2140400	1214400	2479400	2513400	1176300	1567700	1713000	2631000	69425000	83951000	80542000	73595000	80888000	87842000	92334000	83356000	76878250	86105000	1.12002	0.0677365
O94769;O94769-2	O94769;O94769-2	Extracellular matrix protein 2	ECM2	Extracellular matrix protein 2 OS=Homo sapiens GN=ECM2 PE=2 SV=1;Isoform 2 of Extracellular matrix protein 2 OS=Homo sapiens GN=ECM2	0	27.726	5135700	3535400	5246600	4054000	2601200	6024100	3625600	4533100	2109600	165670	114050	169240	130780	83908	194330	116950	146230	4383500	4302200	4567300	4416800	4841800	6105700	3845100	4957700	4417450	4937575	1.11774	0.306936
Q96IY4;Q96IY4-2;CON__Q2KIG3	Q96IY4;Q96IY4-2	Carboxypeptidase B2	CPB2	Carboxypeptidase B2 OS=Homo sapiens GN=CPB2 PE=1 SV=2;Isoform 2 of Carboxypeptidase B2 OS=Homo sapiens GN=CPB2	0	57.9	13407000	8812700	13011000	13366000	12936000	16823000	10541000	14723000	10483000	705620	463820	684800	703490	680860	885400	554810	774880	11604000	11674000	11266000	13183000	13511000	12300000	14927000	12360000	11931750	13274500	1.11254	0.123717
P01009;P01009-2;P01009-3;P20848	P01009;P01009-2;P01009-3	Alpha-1-antitrypsin;Short peptide from AAT	SERPINA1	Alpha-1-antitrypsin OS=Homo sapiens GN=SERPINA1 PE=1 SV=3;Isoform 2 of Alpha-1-antitrypsin OS=Homo sapiens GN=SERPINA1;Isoform 3 of Alpha-1-antitrypsin OS=Homo sapiens GN=SERPINA1	0	323.31	9299000000	10142000000	10530000000	13498000000	9233200000	10877000000	11738000000	12395000000	6877200000	422680000	461010000	478630000	613540000	419690000	494420000	533530000	563430000	9332700000	9646900000	9888300000	10163000000	10597000000	10866000000	10910000000	10810000000	9757725000	10795750000	1.10638	0.0015559
P0DOX5;P01857	P0DOX5;P01857	Ig gamma-1 chain C region	IGHG1	Immunoglobulin gamma-1 heavy chain OS=Homo sapiens PE=1 SV=1;Immunoglobulin heavy constant gamma 1 OS=Homo sapiens GN=IGHG1 PE=1 SV=1	0	323.31	11874000000	11760000000	12053000000	13273000000	12893000000	12572000000	12921000000	10981000000	7276000000	539750000	534520000	547850000	603310000	586040000	571430000	587310000	499130000	10885000000	11430000000	11041000000	11923000000	12171000000	11875000000	12753000000	12798000000	11319750000	12399250000	1.09536	0.0156201
Q9NZ53;Q9NZ53-2	Q9NZ53;Q9NZ53-2	Podocalyxin-like protein 2	PODXL2	Podocalyxin-like protein 2 OS=Homo sapiens GN=PODXL2 PE=1 SV=1;Isoform 2 of Podocalyxin-like protein 2 OS=Homo sapiens GN=PODXL2	0	5.845	1913400	1490900	957920	2358500	1990900	1350200	1263600	2184800	1440400	119590	93179	59870	147410	124430	84388	78972	136550	2494300	2095400	1243500	1532200	3201600	2011000	1659100	1193000	1841350	2016175	1.09494	0.744733
P02745	P02745	Complement C1q subcomponent subunit A	C1QA	Complement C1q subcomponent subunit A OS=Homo sapiens GN=C1QA PE=1 SV=2	0	45.968	24199000	6384700	29825000	3978100	22224000	8333500	29164000	5266600	16139000	2016600	532060	2485400	331510	1852000	694460	2430300	438890	16983000	14826000	10272000	9484400	15920000	14468000	15449000	10609000	12891350	14111500	1.09465	0.593974
A0A0C4DH72	A0A0C4DH72		IGKV1-6	Immunoglobulin kappa variable 1-6 OS=Homo sapiens GN=IGKV1-6 PE=3 SV=1	0	57.243	11047000	13783000	15096000	16802000	14461000	16142000	14542000	18111000	53585000	2761900	3445800	3774000	4200600	3615200	4035500	3635500	4527700	13873000	16122000	15084000	15532000	18047000	17506000	14743000	15575000	15152750	16467750	1.08678	0.201148
P05090	P05090	Apolipoprotein D	APOD	Apolipoprotein D OS=Homo sapiens GN=APOD PE=1 SV=1	0	323.31	1864900000	2731000000	2859800000	3113900000	2228500000	2110000000	1938200000	2956800000	4297500000	207210000	303440000	317750000	345990000	247610000	234440000	215360000	328530000	2212600000	2622700000	2499800000	2638600000	2704000000	2800600000	2713800000	2565200000	2493425000	2695900000	1.0812	0.11519
Q99497	Q99497	Protein deglycase DJ-1	PARK7	Protein/nucleic acid deglycase DJ-1 OS=Homo sapiens GN=PARK7 PE=1 SV=2	0	27.816	6962400	6653600	7933900	11349000	6214500	8666900	8077600	8856600	10462000	580200	554470	661160	945770	517870	722240	673130	738050	9916600	7892400	8830800	8507300	7582600	8629700	8006900	13773000	8786775	9498050	1.08095	0.652594
P09871	P09871	Complement C1s subcomponent;Complement C1s subcomponent heavy chain;Complement C1s subcomponent light chain	C1S	Complement C1s subcomponent OS=Homo sapiens GN=C1S PE=1 SV=1	0	323.31	247980000	262860000	271260000	303330000	295760000	261120000	298180000	288140000	141260000	9537700	10110000	10433000	11666000	11375000	10043000	11468000	11082000	260260000	260760000	259470000	272140000	256340000	276980000	289580000	314440000	263157500	284335000	1.08047	0.141611
Q07954	Q07954	Prolow-density lipoprotein receptor-related protein 1;Low-density lipoprotein receptor-related protein 1 85 kDa subunit;Low-density lipoprotein receptor-related protein 1 515 kDa subunit;Low-density lipoprotein receptor-related protein 1 intracellular domain	LRP1	Prolow-density lipoprotein receptor-related protein 1 OS=Homo sapiens GN=LRP1 PE=1 SV=2	0	16.065	3811400	4478500	4886800	4877400	3905700	3294200	5148300	4222600	242700	16429	19304	21064	21023	16835	14199	22191	18201	3962200	5662100	3967700	3645800	4508800	4473400	5407000	4185500	4309450	4643675	1.07756	0.550187
P61626	P61626	Lysozyme C	LYZ	Lysozyme C OS=Homo sapiens GN=LYZ PE=1 SV=1	0	43.697	27603000	39842000	48198000	44205000	34277000	37173000	44909000	38696000	63104000	3067000	4426900	5355300	4911700	3808500	4130300	4989900	4299600	29199000	44135000	47086000	40082000	37055000	39043000	50432000	45537000	40125500	43016750	1.07206	0.582031
P20062;P20062-2	P20062;P20062-2	Transcobalamin-2	TCN2	Transcobalamin-2 OS=Homo sapiens GN=TCN2 PE=1 SV=3;Isoform 2 of Transcobalamin-2 OS=Homo sapiens GN=TCN2	0	26.079	6854600	6301300	3522100	5949500	4199100	5776800	5169400	5534600	3518500	311570	286420	160100	270430	190870	262580	234970	251570	6213100	5696500	4775500	6418600	5546900	7179200	6362600	5623000	5775925	6177925	1.0696	0.475838
Q16706	Q16706	Alpha-mannosidase 2	MAN2A1	Alpha-mannosidase 2 OS=Homo sapiens GN=MAN2A1 PE=1 SV=2	0	5.9277	1612100	1261400	2196800	635270	1953900	1214200	1101500	1623800	412130	29854	23359	40682	11764	36184	22485	20398	30070	1632400	1802000	1975500		2188100		1668300		1803300	1928200	1.06926	0.627869
P39060-2;P39060-1;P39060	P39060-2;P39060-1;P39060	Collagen alpha-1(XVIII) chain;Endostatin	COL18A1	Isoform 3 of Collagen alpha-1(XVIII) chain OS=Homo sapiens GN=COL18A1;Isoform 2 of Collagen alpha-1(XVIII) chain OS=Homo sapiens GN=COL18A1;Collagen alpha-1(XVIII) chain OS=Homo sapiens GN=COL18A1 PE=1 SV=5	0	98.029	32095000	28030000	35440000	48372000	25443000	35131000	37045000	46992000	7747100	553370	483280	611030	834000	438680	605710	638710	810200	34966000	34850000	34078000	33354000	38474000	33642000	34235000	40224000	34312000	36643750	1.06796	0.207322
Q6UX73-2;Q6UX73	Q6UX73-2;Q6UX73	UPF0764 protein C16orf89	C16orf89	Isoform 2 of UPF0764 protein C16orf89 OS=Homo sapiens GN=C16orf89;UPF0764 protein C16orf89 OS=Homo sapiens GN=C16orf89 PE=1 SV=2	0	154.22	16694000	14932000	24353000	24747000	14603000	18386000	16970000	17200000	14719000	927470	829550	1352900	1374900	811280	1021500	942800	955560	21110000	17704000	17255000	15973000	20693000	20045000	17818000	18356000	18010500	19228000	1.0676	0.381886
P04430	P04430	Ig kappa chain V-I region BAN		Immunoglobulin kappa variable 1-16 OS=Homo sapiens GN=IGKV1-16 PE=1 SV=2	0	17.476	2655200	2384800	3125300	4011900	2268300	2557900	4097600	4831700	9737400	663800	596190	781330	1003000	567090	639490	1024400	1207900	3006100	2870500	3031700	3510200		2936200	3462400	3517400	3104625	3.30533e+06	1.06465	0.416372
Q86UX2;Q86UX2-3;Q86UX2-2;Q86UX2-4	Q86UX2;Q86UX2-3;Q86UX2-2	Inter-alpha-trypsin inhibitor heavy chain H5	ITIH5	Inter-alpha-trypsin inhibitor heavy chain H5 OS=Homo sapiens GN=ITIH5 PE=2 SV=2;Isoform 3 of Inter-alpha-trypsin inhibitor heavy chain H5 OS=Homo sapiens GN=ITIH5;Isoform 2 of Inter-alpha-trypsin inhibitor heavy chain H5 OS=Homo sapiens GN=ITIH5	0	34.143	9352500	6979200	8501100	11983000	1988200	4071300	5259100	8026900	2122600	190870	142430	173490	244550	40575	83088	107330	163810	7928500	7839400	8254200	8170900			7270700	9859500	8048250	8565100	1.06422	0.556344
P51884;CON__Q05443	P51884	Lumican	LUM	Lumican OS=Homo sapiens GN=LUM PE=1 SV=2	0	323.31	91710000	101550000	112460000	127700000	87296000	107460000	95187000	118580000	83427000	5731900	6346600	7028500	7981400	5456000	6716000	5949200	7411400	95345000	101640000	106110000	104230000	117970000	108960000	96915000	108610000	101831250	108113750	1.0617	0.248244
O14773;O14773-2	O14773;O14773-2	Tripeptidyl-peptidase 1	TPP1	Tripeptidyl-peptidase 1 OS=Homo sapiens GN=TPP1 PE=1 SV=2;Isoform 2 of Tripeptidyl-peptidase 1 OS=Homo sapiens GN=TPP1	0	96.841	7353900	5278500	14375000	14072000	4995600	8553500	8052700	5866300	4997200	306410	219940	598970	586350	208150	356390	335530	244430	8612300	8896700	11147000	9636100	9023600	11166000	11592000	8801000	9573025	10145650	1.05982	0.554767
P02774;P02774-3;P02774-2;CON__Q3MHN5;CON__ENSEMBL:ENSBTAP00000018229	P02774;P02774-3;P02774-2	Vitamin D-binding protein	GC	Vitamin D-binding protein OS=Homo sapiens GN=GC PE=1 SV=1;Isoform 3 of Vitamin D-binding protein OS=Homo sapiens GN=GC;Isoform 2 of Vitamin D-binding protein OS=Homo sapiens GN=GC	0	323.31	2383300000	1914200000	2104200000	2161900000	2318000000	2207200000	2557000000	2079700000	1089400000	85118000	68365000	75149000	77211000	82787000	78828000	91323000	74275000	2086500000	2120200000	2114700000	2212300000	2153900000	2260100000	2370500000	2236000000	2133425000	2255125000	1.05704	0.0590958
Q9Y5Y7	Q9Y5Y7	Lymphatic vessel endothelial hyaluronic acid receptor 1	LYVE1	Lymphatic vessel endothelial hyaluronic acid receptor 1 OS=Homo sapiens GN=LYVE1 PE=1 SV=2	0	4.4227	6053400	11518000	10536000	9428100	6543400	5650200	3792000	3350400	6526800	465650	886020	810420	725240	503340	434630	291690	257730	4788300	10210000	10568000	6512500	7250300	9670900			8019700	8460600	1.05498	0.854023
P27797	P27797	Calreticulin	CALR	Calreticulin OS=Homo sapiens GN=CALR PE=1 SV=1	0	9.765	4582000	3732300	2229000	5057000	2468900	4120900	2150900	1532100	2199600	218190	177730	106140	240810	117570	196230	102430	72957	4411900	3197700	3493700	3693400	3942300	4253600	3491400		3699175	3.89577e+06	1.05314	0.606036
Q06828	Q06828	Fibromodulin	FMOD	Fibromodulin OS=Homo sapiens GN=FMOD PE=1 SV=2	0	26.427	3417100	9327000	5575300	8388700	3967500	7807500	12856000	8989800	6176400	262850	717460	428870	645280	305190	600570	988900	691520	7175600		6077900		6297400	8747600	4543700	8283400	6626750	6968025	1.0515	0.829972
P05155-2;P05155;P05155-3;CON__P50448	P05155-2;P05155;P05155-3	Plasma protease C1 inhibitor	SERPING1	Isoform 2 of Plasma protease C1 inhibitor OS=Homo sapiens GN=SERPING1;Plasma protease C1 inhibitor OS=Homo sapiens GN=SERPING1 PE=1 SV=2;Isoform 3 of Plasma protease C1 inhibitor OS=Homo sapiens GN=SERPING1	0	323.31	624100000	674720000	694980000	679150000	569020000	698620000	677200000	739880000	476260000	31205000	33736000	34749000	33957000	28451000	34931000	33860000	36994000	639280000	682920000	718670000	685540000	726770000	730550000	725620000	678350000	681602500	715322500	1.04947	0.150261
P01624;A0A0C4DH55	P01624;A0A0C4DH55	Ig kappa chain V-III region POM	IGKV3D-7	Immunoglobulin kappa variable 3-15 OS=Homo sapiens GN=IGKV3-15 PE=1 SV=2;Immunoglobulin kappa variable 3D-7 OS=Homo sapiens GN=IGKV3D-7 PE=3 SV=5	0	49.08	63553000	70586000	64689000	76460000	72465000	68979000	77316000	89011000	341420000	21184000	23529000	21563000	25487000	24155000	22993000	25772000	29670000	72391000	55372000	55795000	57227000	66485000	48247000	61470000	74871000	60196250	62768250	1.04273	0.722535
P62987;P62979;P0CG47;P0CG48	P62987;P62979;P0CG47;P0CG48	Ubiquitin-60S ribosomal protein L40;Ubiquitin;60S ribosomal protein L40;Ubiquitin-40S ribosomal protein S27a;Ubiquitin;40S ribosomal protein S27a;Polyubiquitin-B;Ubiquitin;Polyubiquitin-C;Ubiquitin	UBA52;RPS27A;UBB;UBC	Ubiquitin-60S ribosomal protein L40 OS=Homo sapiens GN=UBA52 PE=1 SV=2;Ubiquitin-40S ribosomal protein S27a OS=Homo sapiens GN=RPS27A PE=1 SV=2;Polyubiquitin-B OS=Homo sapiens GN=UBB PE=1 SV=1;Polyubiquitin-C OS=Homo sapiens GN=UBC PE=1 SV=3	0	14.396	28309000	18609000	29047000	31708000	12324000	13171000	13981000	11594000	37722000	4718200	3101500	4841200	5284700	2053900	2195100	2330200	1932300	17658000	13822000	22394000	22839000		21502000	18372000		19178250	19937000	1.03956	0.83163
P08571	P08571	Monocyte differentiation antigen CD14;Monocyte differentiation antigen CD14, urinary form;Monocyte differentiation antigen CD14, membrane-bound form	CD14	Monocyte differentiation antigen CD14 OS=Homo sapiens GN=CD14 PE=1 SV=2	0	212.75	140940000	112080000	130960000	155870000	105120000	132930000	150610000	151690000	128660000	8808500	7005000	8184700	9741900	6570300	8308000	9413400	9480700	135750000	150080000	146040000	139650000	138760000	157770000	141920000	155420000	142880000	148467500	1.03911	0.367765
P12259	P12259	Coagulation factor V;Coagulation factor V heavy chain;Coagulation factor V light chain	F5	Coagulation factor V OS=Homo sapiens GN=F5 PE=1 SV=4	0	74.886	21639000	19790000	18167000	28507000	15860000	12928000	14762000	9569600	2668700	237790	217470	199640	313260	174290	142060	162220	105160	15627000	19548000	16921000	20958000	16165000	19336000	19981000	20359000	18263500	18960250	1.03815	0.667703
P01033	P01033	Metalloproteinase inhibitor 1	TIMP1	Metalloproteinase inhibitor 1 OS=Homo sapiens GN=TIMP1 PE=1 SV=1	0	140.56	66298000	56892000	91509000	94671000	74542000	78897000	101320000	83605000	111920000	6027100	5172000	8319000	8606400	6776500	7172400	9211200	7600400	79233000	78722000	94711000	98302000	81344000	90821000	94420000	97531000	87742000	91029000	1.03746	0.615106
P10643;CON__Q29RQ1;Q12884	P10643	Complement component C7	C7	Complement component C7 OS=Homo sapiens GN=C7 PE=1 SV=2	0	323.31	219140000	243800000	213250000	262780000	216500000	208800000	217170000	293990000	77134000	4565400	5079200	4442800	5474600	4510500	4350000	4524400	6124800	224190000	244030000	243550000	259710000	259860000	243700000	232090000	267160000	242870000	250702500	1.03225	0.493352
Q14520-2;Q14520	Q14520-2;Q14520	Hyaluronan-binding protein 2;Hyaluronan-binding protein 2 50 kDa heavy chain;Hyaluronan-binding protein 2 50 kDa heavy chain alternate form;Hyaluronan-binding protein 2 27 kDa light chain;Hyaluronan-binding protein 2 27 kDa light chain alternate form	HABP2	Isoform 2 of Hyaluronan-binding protein 2 OS=Homo sapiens GN=HABP2;Hyaluronan-binding protein 2 OS=Homo sapiens GN=HABP2 PE=1 SV=1	0	54.817	12258000	7743000	8316000	6060300	14703000	20139000	13985000	16994000	9820900	645160	407530	437680	318960	773860	1059900	736060	894420	14710000	14218000	12566000	10240000	15163000	12031000	11805000	14329000	12933500	13332000	1.03081	0.771109
P01700	P01700	Ig lambda chain V-I region HA		Immunoglobulin lambda variable 1-47 OS=Homo sapiens GN=IGLV1-47 PE=1 SV=2	0	195.89	61092000	59352000	71208000	76367000	70197000	55484000	65074000	63404000	171500000	12218000	11870000	14242000	15273000	14039000	11097000	13015000	12681000	60470000	63560000	66729000	68698000	71750000	62237000	69022000	64363000	64864250	66843000	1.03051	0.509055
Q9UHL4	Q9UHL4	Dipeptidyl peptidase 2	DPP7	Dipeptidyl peptidase 2 OS=Homo sapiens GN=DPP7 PE=1 SV=3	0	14.824	1486900	1044800	1169500	992210	975910	47316	1361100	751100	573500	61953	43533	48729	41342	40663	1971.5	56713	31296	1088400	873320			1025400		995650		980860	1010525	1.03024	0.810292
P04066	P04066	Tissue alpha-L-fucosidase	FUCA1	Tissue alpha-L-fucosidase OS=Homo sapiens GN=FUCA1 PE=1 SV=4	0	18.843	2520700	2658000	1307500	5985000	2663100	4047900	2746600	1503300	1189400	109590	115570	56849	260220	115790	176000	119420	65359	2493200	3311400		4500300	3385800	3892700	3311200		3.43497e+06	3529900	1.02764	0.883986
P19320-2;P19320;P19320-3	P19320-2;P19320;P19320-3	Vascular cell adhesion protein 1	VCAM1	Isoform 2 of Vascular cell adhesion protein 1 OS=Homo sapiens GN=VCAM1;Vascular cell adhesion protein 1 OS=Homo sapiens GN=VCAM1 PE=1 SV=1;Isoform 3 of Vascular cell adhesion protein 1 OS=Homo sapiens GN=VCAM1	0	9.0621	3400600	2421600	2425800	2625500	1115800	2089000	2792900	1431800	902120	94462	67267	67384	72932	30994	58027	77581	39771	3304700	2855700	2600000	2376200		2688600	3016800		2784150	2852700	1.02462	0.838538
P02452;CON__Q862S4;P02458	P02452	Collagen alpha-1(I) chain	COL1A1	Collagen alpha-1(I) chain OS=Homo sapiens GN=COL1A1 PE=1 SV=5	0	111.67	44305000	34902000	39807000	35217000	40606000	43897000	46270000	47670000	7614800	598720	471640	537930	475910	548730	593210	625270	644190	35469000	46163000	46118000	39212000	44280000	41207000	41359000	43651000	41740500	42624250	1.02117	0.760229
Q9GZX9	Q9GZX9	Twisted gastrulation protein homolog 1	TWSG1	Twisted gastrulation protein homolog 1 OS=Homo sapiens GN=TWSG1 PE=1 SV=1	0	2.7925	1044500	1259800	1298300	1205400	1133000	854790	1078900	1050800	1384300	104450	125980	129830	120540	113300	85479	107890	105080	962520	1248200	1150400	1044500	1315200	909900	1154900	1118100	1101405	1124525	1.02099	0.831492
A0A075B6S5	A0A075B6S5		IGKV1-27	Immunoglobulin kappa variable 1-27 OS=Homo sapiens GN=IGKV1-27 PE=3 SV=1	0	13.567	12126000	18669000	16345000	19350000	15532000	15079000	16624000	15492000	45844000	2425300	3733900	3269100	3869900	3106300	3015800	3324800	3098500	14839000	19359000	14855000	15328000	16160000		18060000	14963000	16095250	1.63943e+07	1.01858	0.84962
P0C0L4;P0C0L4-2;CON__P01030	P0C0L4;P0C0L4-2	Complement C4-A;Complement C4 beta chain;Complement C4-A alpha chain;C4a anaphylatoxin;C4b-A;C4d-A;Complement C4 gamma chain	C4A	Complement C4-A OS=Homo sapiens GN=C4A PE=1 SV=2;Isoform 2 of Complement C4-A OS=Homo sapiens GN=C4A	0	323.31	4363600000	4212800000	4642800000	4841800000	4235300000	3935400000	4074800000	4550200000	718250000	53872000	52010000	57318000	59776000	52288000	48585000	50307000	56175000	4412800000	4377000000	4528300000	4449200000	4519300000	4401100000	4561000000	4569800000	4441825000	4512800000	1.01598	0.209921
P00736	P00736	Complement C1r subcomponent;Complement C1r subcomponent heavy chain;Complement C1r subcomponent light chain	C1R	Complement C1r subcomponent OS=Homo sapiens GN=C1R PE=1 SV=2	0	323.31	175030000	179430000	220100000	192900000	192620000	185050000	165180000	169340000	71955000	4730600	4849600	5948600	5213400	5205800	5001400	4464300	4576800	193360000	186810000	195040000	193130000	196320000	199980000	199330000	179210000	192085000	193710000	1.00846	0.76619
P00450;CON__ENSEMBL:ENSBTAP00000031900	P00450	Ceruloplasmin	CP	Ceruloplasmin OS=Homo sapiens GN=CP PE=1 SV=1	0	323.31	1716600000	1576900000	1841600000	1719300000	1452200000	1431400000	1481900000	1526100000	468580000	36523000	33552000	39182000	36581000	30899000	30455000	31529000	32470000	1563800000	1567800000	1707200000	1582900000	1518700000	1690000000	1674000000	1577600000	1605425000	1615075000	1.00601	0.86169
P42785;P42785-2	P42785;P42785-2	Lysosomal Pro-X carboxypeptidase	PRCP	Lysosomal Pro-X carboxypeptidase OS=Homo sapiens GN=PRCP PE=1 SV=1;Isoform 2 of Lysosomal Pro-X carboxypeptidase OS=Homo sapiens GN=PRCP	0	30.078	3807800	7141600	13452000	12714000	5742600	7209500	7151700	11338000	5450900	181330	340080	640560	605430	273460	343310	340560	539880	9487500	6708900	7568800	9570100	8124000	9172500	6025700	10140000	8333825	8365550	1.00381	0.978579
P0DOX2	P0DOX2			Immunoglobulin alpha-2 heavy chain OS=Homo sapiens PE=1 SV=1	0	147.97	187210000	180840000	211040000	209420000	145650000	171990000	191480000	202410000	129370000	9853400	9518100	11108000	11022000	7666000	9052200	10078000	10653000	173240000	202760000	167010000	180620000	165410000	168490000	194460000	197170000	180907500	181382500	1.00263	0.968234
Q12841;Q12841-2	Q12841;Q12841-2	Follistatin-related protein 1	FSTL1	Follistatin-related protein 1 OS=Homo sapiens GN=FSTL1 PE=1 SV=1;Isoform 2 of Follistatin-related protein 1 OS=Homo sapiens GN=FSTL1	0	24.325	15443000	16126000	17426000	12266000	10350000	9099700	11106000	14735000	7771000	701940	732980	792110	557530	470470	413620	504840	669780	14655000	14246000	12634000	11113000	11485000	12798000	12104000	16378000	13162000	13191250	1.00222	0.983571
P06865	P06865	Beta-hexosaminidase subunit alpha	HEXA	Beta-hexosaminidase subunit alpha OS=Homo sapiens GN=HEXA PE=1 SV=2	0	55.344	6413500	3705300	4459700	3368700	3196900	2501800	2764600	1900100	1843200	256540	148210	178390	134750	127880	100070	110580	76002	2931100	3087200	5451500	4116800	4645200	3157200			3896650	3901200	1.00117	0.996531
P04278-5;P04278;P04278-4;P04278-2;P04278-3;CON__Q6T181	P04278-5;P04278;P04278-4;P04278-2;P04278-3	Sex hormone-binding globulin	SHBG	Isoform 5 of Sex hormone-binding globulin OS=Homo sapiens GN=SHBG;Sex hormone-binding globulin OS=Homo sapiens GN=SHBG PE=1 SV=2;Isoform 4 of Sex hormone-binding globulin OS=Homo sapiens GN=SHBG;Isoform 2 of Sex hormone-binding globulin OS=Homo sapiens GN=	0	8.1188	3605500	5016900	2308200	3851700	2970900	3446500	3011600	3981800	2260600	180270	250840	115410	192580	148550	172320	150580	199090	2927200	4490300	3158500	3266400	3705300	2822900	3512300	3752000	3460600	3448125	0.996395	0.976771
P98160	P98160	Basement membrane-specific heparan sulfate proteoglycan core protein;Endorepellin;LG3 peptide	HSPG2	Basement membrane-specific heparan sulfate proteoglycan core protein OS=Homo sapiens GN=HSPG2 PE=1 SV=4	0	184.62	44540000	50569000	41305000	48239000	32365000	31175000	47617000	40962000	3400700	240760	273350	223270	260750	174940	168510	257390	221420	48419000	48358000	48918000	47056000	48709000	42805000	45969000	53379000	48187750	47715500	0.9902	0.84244
Q9NRN5-2;Q9NRN5;Q9NRN5-3	Q9NRN5-2;Q9NRN5	Olfactomedin-like protein 3	OLFML3	Isoform 2 of Olfactomedin-like protein 3 OS=Homo sapiens GN=OLFML3;Olfactomedin-like protein 3 OS=Homo sapiens GN=OLFML3 PE=2 SV=1	0	22.965	6186700	4187900	4907000	5858100	3136800	3702600	3148700	3353300	3029000	309340	209400	245350	292900	156840	185130	157430	167670	3816300	4693100	4875400	5624900	3364600	4011700	6011600	5404400	4752425	4698075	0.988564	0.941856
P23142;P23142-2;P23142-3;CON__ENSEMBL:ENSBTAP00000016046	P23142;P23142-2;P23142-3	Fibulin-1	FBLN1	Fibulin-1 OS=Homo sapiens GN=FBLN1 PE=1 SV=4;Isoform A of Fibulin-1 OS=Homo sapiens GN=FBLN1;Isoform B of Fibulin-1 OS=Homo sapiens GN=FBLN1	0	80.914	61160000	55577000	81954000	77466000	48034000	58229000	58889000	55449000	28040000	1972900	1792800	2643700	2498900	1549500	1878300	1899600	1788700	53782000	60284000	73331000	64213000	58792000	64597000	63967000	61121000	62902500	62119250	0.987548	0.86154
P06733;P06733-2;P13929-3;P13929-2;P13929	P06733;P06733-2	Alpha-enolase	ENO1	Alpha-enolase OS=Homo sapiens GN=ENO1 PE=1 SV=2;Isoform MBP-1 of Alpha-enolase OS=Homo sapiens GN=ENO1	0	81.14	15681000	16256000	14396000	12116000	12068000	14729000	13137000	14701000	9266700	712780	738900	654360	550720	548560	669510	597110	668230	18308000	16367000	14632000	12201000	14536000	14519000	16796000	14271000	15377000	15030500	0.977466	0.81615
P08185	P08185	Corticosteroid-binding globulin	SERPINA6	Corticosteroid-binding globulin OS=Homo sapiens GN=SERPINA6 PE=1 SV=1	0	142.41	58278000	80160000	87186000	89915000	46138000	72778000	81764000	56380000	58875000	3428100	4715300	5128600	5289100	2714000	4281100	4809700	3316500	71787000	64792000	77730000	73987000	70354000	67331000	76384000	67692000	72074000	70440250	0.977332	0.650857
P39059	P39059	Collagen alpha-1(XV) chain;Restin;Restin-2;Restin-3;Restin-4	COL15A1	Collagen alpha-1(XV) chain OS=Homo sapiens GN=COL15A1 PE=1 SV=2	0	8.7353	1585200	1413600	1709600	1681100	1264400	254190	2241500	1826500	417270	36028	32126	38855	38207	28736	5777	50942	41511	1604900	1529600	1867500	1452500	1446800			1701200	1613625	1574000	0.975443	0.812096
O14498	O14498	Immunoglobulin superfamily containing leucine-rich repeat protein	ISLR	Immunoglobulin superfamily containing leucine-rich repeat protein OS=Homo sapiens GN=ISLR PE=2 SV=1	0	167.11	26000000	34226000	42882000	31601000	30271000	39451000	41242000	37715000	34515000	1857100	2444700	3063000	2257200	2162200	2817900	2945800	2693900	37309000	33428000	38014000	36588000	32063000	33887000	39045000	36732000	36334750	35431750	0.975148	0.641574
P07602;P07602-2	P07602;P07602-2	Prosaposin;Saposin-A;Saposin-B-Val;Saposin-B;Saposin-C;Saposin-D	PSAP	Prosaposin OS=Homo sapiens GN=PSAP PE=1 SV=2;Isoform Sap-mu-6 of Prosaposin OS=Homo sapiens GN=PSAP	0	88.142	201880000	208110000	252830000	261030000	118920000	158200000	138510000	162840000	76207000	6512100	6713100	8155800	8420200	3836000	5103100	4468000	5252800	185390000	191040000	201690000	193470000	183230000	187590000	193950000	185510000	192897500	187570000	0.972382	0.240996
O95428-4;O95428-5;O95428;O95428-6;O95428-2	O95428-4;O95428-5;O95428;O95428-6	Papilin	PAPLN	Isoform 4 of Papilin OS=Homo sapiens GN=PAPLN;Isoform 5 of Papilin OS=Homo sapiens GN=PAPLN;Papilin OS=Homo sapiens GN=PAPLN PE=2 SV=4;Isoform 6 of Papilin OS=Homo sapiens GN=PAPLN	0	59.97	6078600	3414200	7461000	5518800	4509200	5124600	4537300	3851300	1077500	110520	62076	135650	100340	81985	93175	82497	70023	7283900	3557700	5423400	4580400	5538000	5631300	4718100	4358200	5211350	5061400	0.971226	0.865524
Q6EMK4	Q6EMK4	Vasorin	VASN	Vasorin OS=Homo sapiens GN=VASN PE=1 SV=1	0	14.708	8572000	6014500	5919500	5754800	5842100	4231000	8098700	5710500	3550700	389640	273380	269070	261580	265550	192320	368120	259570	7269300	6207100	6324400	5715500	6254600	5048500	7102700	6189000	6379075	6148700	0.963886	0.680232
P11047	P11047	Laminin subunit gamma-1	LAMC1	Laminin subunit gamma-1 OS=Homo sapiens GN=LAMC1 PE=1 SV=3	0	17.328	2037800	3422900	1210100	1904400	1937400	1807300	953420	1130200	443240	27537	46255	16353	25735	26181	24423	12884	15273	2083500	2699200	2427800	2989300	2947800	2407000	2014100		2549950	2456300	0.963274	0.78269
P02751-3;P02751;P02751-17;P02751-7;P02751-15;P02751-14;P02751-8;P02751-9;P02751-6;P02751-11;P02751-4;P02751-12;P02751-16;P02751-2	P02751-3;P02751;P02751-17;P02751-7;P02751-15;P02751-14;P02751-8;P02751-9;P02751-6;P02751-11;P02751-4;P02751-12	Fibronectin;Anastellin;Ugl-Y1;Ugl-Y2;Ugl-Y3	FN1	Isoform 3 of Fibronectin OS=Homo sapiens GN=FN1;Fibronectin OS=Homo sapiens GN=FN1 PE=1 SV=4;Isoform 17 of Fibronectin OS=Homo sapiens GN=FN1;Isoform 7 of Fibronectin OS=Homo sapiens GN=FN1;Isoform 15 of Fibronectin OS=Homo sapiens GN=FN1;Isoform 14 of Fib	0	323.31	1362100000	1458900000	1431400000	1578900000	1109800000	1223100000	1265800000	1354200000	174900000	13621000	14589000	14314000	15789000	11098000	12231000	12658000	13542000	1341300000	1426100000	1419800000	1435800000	1355400000	1299000000	1343800000	1401400000	1405750000	1349900000	0.96027	0.114353
Q8NBP7;Q8NBP7-2	Q8NBP7;Q8NBP7-2	Proprotein convertase subtilisin/kexin type 9	PCSK9	Proprotein convertase subtilisin/kexin type 9 OS=Homo sapiens GN=PCSK9 PE=1 SV=3;Isoform 2 of Proprotein convertase subtilisin/kexin type 9 OS=Homo sapiens GN=PCSK9	0	4.919	149080	86044	320150	276570	267010	199410	213090	122640	83888	4658.8	2688.9	10005	8642.9	8344.1	6231.7	6659	3832.4			327130	256260	298470	265990	274640		291695	279700	0.958878	0.709144
P18065	P18065	Insulin-like growth factor-binding protein 2	IGFBP2	Insulin-like growth factor-binding protein 2 OS=Homo sapiens GN=IGFBP2 PE=1 SV=2	0	117.42	167340000	170580000	161920000	156430000	137770000	162990000	155930000	167230000	153930000	11953000	12184000	11566000	11174000	9840800	11642000	11138000	11945000	161290000	172340000	182090000	171640000	158720000	161480000	166340000	165310000	171840000	162962500	0.948339	0.101779
A0A075B6I9;P04211	A0A075B6I9;P04211	Ig lambda chain V region 4A	IGLV7-46	Immunoglobulin lambda variable 7-46 OS=Homo sapiens GN=IGLV7-46 PE=3 SV=4;Immunoglobulin lambda variable 7-43 OS=Homo sapiens GN=IGLV7-43 PE=3 SV=2	0.0014493	2.4888	14915000	20041000	30298000	34390000	19069000	28478000	34017000	37445000	83618000	3728800	5010300	7574600	8597600	4767200	7119500	8504400	9361400	21522000	26042000	34103000	38028000	21383000	27190000	31697000	33200000	29923750	28367500	0.947993	0.746407
P08253;P08253-3;P08253-2	P08253;P08253-3;P08253-2	72 kDa type IV collagenase;PEX	MMP2	72 kDa type IV collagenase OS=Homo sapiens GN=MMP2 PE=1 SV=2;Isoform 3 of 72 kDa type IV collagenase OS=Homo sapiens GN=MMP2;Isoform 2 of 72 kDa type IV collagenase OS=Homo sapiens GN=MMP2	0	108.95	40115000	39774000	38266000	31281000	23556000	20265000	30924000	29957000	12987000	1215600	1205300	1159600	947900	713830	614100	937080	907790	33670000	35730000	31813000	33156000	29510000	32070000	34102000	31515000	33592250	31799250	0.946625	0.200196
O75882-3;O75882-2;O75882	O75882-3;O75882-2;O75882	Attractin	ATRN	Isoform 3 of Attractin OS=Homo sapiens GN=ATRN;Isoform 2 of Attractin OS=Homo sapiens GN=ATRN;Attractin OS=Homo sapiens GN=ATRN PE=1 SV=2	0	34.814	11790000	4151600	8714100	5835900	5874300	7023300	8533100	6126700	1814900	210530	74136	155610	104210	104900	125420	152380	109410	7439200	6966000	7420700	9250700	8318700	6966200	8697300	5409600	7769150	7347950	0.945786	0.656567
P06396;P06396-4;P06396-3	P06396;P06396-4;P06396-3	Gelsolin	GSN	Gelsolin OS=Homo sapiens GN=GSN PE=1 SV=1;Isoform 4 of Gelsolin OS=Homo sapiens GN=GSN;Isoform 3 of Gelsolin OS=Homo sapiens GN=GSN	0	323.31	2420800000	2325400000	2549400000	2860300000	1926400000	2204800000	2333600000	2430800000	888500000	71199000	68395000	74982000	84127000	56659000	64847000	68636000	71494000	2392000000	2373900000	2422800000	2492600000	2175500000	2261000000	2369600000	2349500000	2420325000	2288900000	0.945699	0.0438067
O43493-4;O43493-2;O43493-5;O43493-3;O43493	O43493-4;O43493-2;O43493-5;O43493-3;O43493	Trans-Golgi network integral membrane protein 2	TGOLN2	Isoform 4 of Trans-Golgi network integral membrane protein 2 OS=Homo sapiens GN=TGOLN2;Isoform TGN46 of Trans-Golgi network integral membrane protein 2 OS=Homo sapiens GN=TGOLN2;Isoform 5 of Trans-Golgi network integral membrane protein 2 OS=Homo sapiens G	0	77.325	741420	907350	948710	1408800	758210	743440	944950	1022000	636240	41190	50408	52706	78266	42123	41302	52497	56779	735290	942610	926010	1284500	850890	789070	977850	1045000	972102	915702	0.941981	0.675586
Q9NWS8-2;Q9NWS8	Q9NWS8-2;Q9NWS8	Required for meiotic nuclear division protein 1 homolog	RMND1	Isoform 2 of Required for meiotic nuclear division protein 1 homolog OS=Homo sapiens GN=RMND1;Required for meiotic nuclear division protein 1 homolog OS=Homo sapiens GN=RMND1 PE=1 SV=2	0	3.9342	95843000	72429000	111920000	81428000	46716000	51757000	91610000	74348000	66597000	6389500	4828600	7461600	5428500	3114400	3450400	6107400	4956500	40282000	33994000		29854000	33194000	29009000	35300000	33122000	34710000	32656250	0.940831	0.520912
O43405-2;O43405	O43405-2;O43405	Cochlin	COCH	Isoform 2 of Cochlin OS=Homo sapiens GN=COCH;Cochlin OS=Homo sapiens GN=COCH PE=1 SV=1	0	9.8612	1560200	6821600	5435300	1184400	987010	518010	784560	175390	934740	65008	284230	226470	49349	41126	21584	32690	7308	2126500		1211200	1483500	1669900		1347000		1.60707e+06	1508450	0.938636	0.807305
P13591-4;P13591-1;P13591-3	P13591-4;P13591-1;P13591-3	Neural cell adhesion molecule 1	NCAM1	Isoform 4 of Neural cell adhesion molecule 1 OS=Homo sapiens GN=NCAM1;Isoform 2 of Neural cell adhesion molecule 1 OS=Homo sapiens GN=NCAM1;Isoform 3 of Neural cell adhesion molecule 1 OS=Homo sapiens GN=NCAM1	0	12.908	4500200	36707000	39929000	48931000	3331700	0	43947000	27589000	9346000	145170	1184100	1288000	1578400	107470	0	1417600	889960		38387000	32625000	44762000			42328000	29992000	3.85913e+07	36160000	0.936998	0.731324
Q9UHI8	Q9UHI8	A disintegrin and metalloproteinase with thrombospondin motifs 1	ADAMTS1	A disintegrin and metalloproteinase with thrombospondin motifs 1 OS=Homo sapiens GN=ADAMTS1 PE=1 SV=4	0	31.443	10914000	8326700	10746000	7649000	3973000	6348200	7595600	10853000	2487300	237250	181020	233600	166280	86370	138000	165120	235950	10305000	8839300	8072400	6109200	6543500	7424600	8832100	8311100	8331475	7777825	0.933547	0.602798
P33908;P33908-2	P33908;P33908-2	Mannosyl-oligosaccharide 1,2-alpha-mannosidase IA	MAN1A1	Mannosyl-oligosaccharide 1,2-alpha-mannosidase IA OS=Homo sapiens GN=MAN1A1 PE=1 SV=3;Isoform 2 of Mannosyl-oligosaccharide 1,2-alpha-mannosidase IA OS=Homo sapiens GN=MAN1A1	0	27.371	5805200	9741600	9688600	12313000	6127500	7755900	3785000	7720200	4361200	193510	324720	322950	410450	204250	258530	126170	257340	9504200	10460000	11474000	7491400	9533000	9541800	8426900	8734200	9732400	9058975	0.930806	0.479981
P09211	P09211	Glutathione S-transferase P	GSTP1	Glutathione S-transferase P OS=Homo sapiens GN=GSTP1 PE=1 SV=2	0	22.848	4737800	4943600	4631200	4374300	4223600	5552800	5178100	4617300	6722400	430710	449420	421020	397670	383970	504800	470740	419750	5014500	5426000	6703500	4091300	4844200	5867300	4878400	4167100	5308825	4939250	0.930385	0.58768
Q9NPR2-2;Q9NPR2	Q9NPR2-2;Q9NPR2	Semaphorin-4B	SEMA4B	Isoform 2 of Semaphorin-4B OS=Homo sapiens GN=SEMA4B;Semaphorin-4B OS=Homo sapiens GN=SEMA4B PE=1 SV=3	0	10.138	3976400	2133100	4068000	6980700	0	2741600	4849700	5036100	1289000	110460	59253	113000	193910	0	76156	134710	139890	3787500		3687800	6461700			4479800	4144300	4.64567e+06	4312050	0.928188	0.795685
P04264;CON__P04264;CON__Q8BGZ7;CON__P50446;CON__Q922U2;CON__Q5XQN5	P04264;CON__P04264	Keratin, type II cytoskeletal 1	KRT1	Keratin, type II cytoskeletal 1 OS=Homo sapiens GN=KRT1 PE=1 SV=6;	0	323.31	61005000	81022000	78796000	92358000	65781000	62639000	60514000	74172000	41730000	1967900	2613600	2541800	2979300	2122000	2020600	1952100	2392600	69915000	102340000	84186000	83117000	73047000	74694000	78284000	88087000	84889500	78528000	0.925061	0.426768
P02753	P02753	Retinol-binding protein 4;Plasma retinol-binding protein(1-182);Plasma retinol-binding protein(1-181);Plasma retinol-binding protein(1-179);Plasma retinol-binding protein(1-176)	RBP4	Retinol-binding protein 4 OS=Homo sapiens GN=RBP4 PE=1 SV=3	0	262.26	196340000	214380000	216030000	248690000	152910000	202450000	204890000	223280000	278100000	19634000	21438000	21603000	24869000	15291000	20245000	20489000	22328000	188150000	228390000	237970000	212300000	174570000	205380000	217290000	203720000	216702500	200240000	0.924032	0.289648
Q86VB7-3;Q86VB7-4;Q86VB7;Q86VB7-2	Q86VB7-3;Q86VB7-4;Q86VB7;Q86VB7-2	Scavenger receptor cysteine-rich type 1 protein M130;Soluble CD163	CD163	Isoform 3 of Scavenger receptor cysteine-rich type 1 protein M130 OS=Homo sapiens GN=CD163;Isoform 4 of Scavenger receptor cysteine-rich type 1 protein M130 OS=Homo sapiens GN=CD163;Scavenger receptor cysteine-rich type 1 protein M130 OS=Homo sapiens GN=CD	0	150.13	7822900	10817000	10699000	8421300	8434300	7938300	4655400	8739700	2394600	150440	208010	205740	161950	162200	152660	89527	168070	7242900	9982200	9036100	10641000	9020700	9641600	7687700	7740200	9225550	8522550	0.923799	0.45619
P13473-2;P13473;P13473-3	P13473-2;P13473;P13473-3	Lysosome-associated membrane glycoprotein 2	LAMP2	Isoform LAMP-2B of Lysosome-associated membrane glycoprotein 2 OS=Homo sapiens GN=LAMP2;Lysosome-associated membrane glycoprotein 2 OS=Homo sapiens GN=LAMP2 PE=1 SV=2;Isoform LAMP-2C of Lysosome-associated membrane glycoprotein 2 OS=Homo sapiens GN=LAMP2	0	7.9213	6432300	6198600	6469400	6242200	5305600	6276700	1533300	4015400	3585800	338540	326240	340490	328540	279240	330350	80699	211330	6118700	6051700	7209000	5617300	5788200	6923600		4515100	6249175	5742300	0.918889	0.505295
P26038	P26038	Moesin	MSN	Moesin OS=Homo sapiens GN=MSN PE=1 SV=3	0	11.969	741310	2088400	1725400	1240000	1480100	1536400	1775400	2229500	645090	22464	63285	52286	37575	44852	46559	53799	67562	1402100	1846300	1677800	2018500	1415100	1563000	1684500	1715000	1736175	1594400	0.918341	0.374913
P55058;P55058-4;P55058-3;P55058-2	P55058;P55058-4;P55058-3;P55058-2	Phospholipid transfer protein	PLTP	Phospholipid transfer protein OS=Homo sapiens GN=PLTP PE=1 SV=1;Isoform 4 of Phospholipid transfer protein OS=Homo sapiens GN=PLTP;Isoform 3 of Phospholipid transfer protein OS=Homo sapiens GN=PLTP;Isoform 2 of Phospholipid transfer protein OS=Homo sapiens	0	323.31	105880000	123960000	145490000	164810000	101230000	115720000	142520000	145170000	81480000	5041900	5902700	6928000	7848100	4820400	5510500	6786700	6913100	136260000	139170000	142040000	139030000	124550000	130850000	128610000	126780000	139125000	127697500	0.917862	0.00068461
Q99983	Q99983	Osteomodulin	OMD	Osteomodulin OS=Homo sapiens GN=OMD PE=1 SV=1	0	8.6985	21288000	12268000	15524000	12977000	19706000	13162000	11738000	12524000	12567000	1419200	817840	1034900	865160	1313800	877480	782510	834940	19726000	15619000	15768000	16639000	19154000	12617000	14109000	15936000	16938000	15454000	0.912386	0.416708
Q9UNW1;Q9UNW1-3;Q9UNW1-2;Q9UNW1-4	Q9UNW1;Q9UNW1-3;Q9UNW1-2	Multiple inositol polyphosphate phosphatase 1	MINPP1	Multiple inositol polyphosphate phosphatase 1 OS=Homo sapiens GN=MINPP1 PE=1 SV=1;Isoform 3 of Multiple inositol polyphosphate phosphatase 1 OS=Homo sapiens GN=MINPP1;Isoform 2 of Multiple inositol polyphosphate phosphatase 1 OS=Homo sapiens GN=MINPP1	0	52.355	3824900	4191100	7068700	4341700	4518300	6303500	4694600	4873000	2493800	153000	167640	282750	173670	180730	252140	187780	194920	6619700	4613500	6070900	4547000	4648200	4714700	5663500	4844100	5462775	4967625	0.909359	0.420364
P07711	P07711	Cathepsin L1;Cathepsin L1 heavy chain;Cathepsin L1 light chain	CTSL	Cathepsin L1 OS=Homo sapiens GN=CTSL PE=1 SV=2	0	64.887	12843000	13908000	14107000	15961000	10190000	7065300	10366000	10516000	13215000	1167500	1264300	1282500	1451000	926400	642300	942360	956040	12567000	12871000	12416000	11504000	10269000	9093800	10694000	14697000	12339500	11188450	0.906718	0.393545
P22061;P22061-2	P22061;P22061-2	Protein-L-isoaspartate(D-aspartate) O-methyltransferase	PCMT1	Protein-L-isoaspartate(D-aspartate) O-methyltransferase OS=Homo sapiens GN=PCMT1 PE=1 SV=4;Isoform 2 of Protein-L-isoaspartate(D-aspartate) O-methyltransferase OS=Homo sapiens GN=PCMT1	0	27.952	7897200	8228300	7757500	9949300	4442500	5967900	7065700	5823900	7506800	658100	685700	646460	829100	370210	497330	588810	485320	7530900	7584900	6437800	8267400	5819900	9291000	6195600	5724500	7455250	6757750	0.906442	0.482003
P07686	P07686	Beta-hexosaminidase subunit beta;Beta-hexosaminidase subunit beta chain B;Beta-hexosaminidase subunit beta chain A	HEXB	Beta-hexosaminidase subunit beta OS=Homo sapiens GN=HEXB PE=1 SV=3	0	16.218	3984500	5629000	6339300	7281200	1633500	5090800	4110800	976840	1964800	137400	194100	218600	251080	56328	175550	141750	33684	5002400	6831200	5563600	6054200		5139300	5422200		5862850	5280750	0.900714	0.378264
Q9NYQ8	Q9NYQ8	Protocadherin Fat 2	FAT2	Protocadherin Fat 2 OS=Homo sapiens GN=FAT2 PE=1 SV=2	0	119.9	24167000	29586000	33805000	31757000	13817000	16064000	25870000	16319000	1481600	125870	154090	176070	165400	71964	83668	134740	84995	24474000	24226000	24978000	26103000	25200000	24259000	18351000	22038000	24945250	22462000	0.900452	0.166663
O75144;O75144-2;O75144-3	O75144;O75144-2	ICOS ligand	ICOSLG	ICOS ligand OS=Homo sapiens GN=ICOSLG PE=1 SV=2;Isoform 2 of ICOS ligand OS=Homo sapiens GN=ICOSLG	0	50.655	5814000	8578300	9744400	6237800	4735000	2625300	7835700	3397300	6402700	484500	714860	812030	519820	394580	218780	652980	283110	5855000	6288800	6596400	6699700	6365400	4898500	5962300	5578700	6359975	5701225	0.896423	0.121273
P80723-2;P80723	P80723-2;P80723	Brain acid soluble protein 1	BASP1	Isoform 2 of Brain acid soluble protein 1 OS=Homo sapiens GN=BASP1;Brain acid soluble protein 1 OS=Homo sapiens GN=BASP1 PE=1 SV=2	0	7.7667	877340	1443700	1611100	347630	1173400	1439100	1006700	925900	1607400	87734	144370	161110	34763	117340	143910	100670	92590	1035600	1214700	1600000	1416700	1360900	1329600	886290	1139000	1316750	1.17895e+06	0.895346	0.432947
P55268	P55268	Laminin subunit beta-2	LAMB2	Laminin subunit beta-2 OS=Homo sapiens GN=LAMB2 PE=1 SV=2	0	18.904	2683600	2184100	1961100	3477700	1280500	2805600	2730400	2511300	309550	28855	23485	21087	37394	13769	30167	29359	27003	2547000	3281100	2110700	2273700	2395500	2317700	2743600	1668800	2553125	2281400	0.893572	0.457691
Q96AP7	Q96AP7	Endothelial cell-selective adhesion molecule	ESAM	Endothelial cell-selective adhesion molecule OS=Homo sapiens GN=ESAM PE=1 SV=1	0	8.1695	2748200	2358600	1887500	1530600	217930	1494700	929040	1083700	820580	137410	117930	94375	76528	10896	74733	46452	54184	2657100	1690700	1937600	1339000		2182700		1220600	1906100	1701650	0.892739	0.709839
P09972	P09972	Fructose-bisphosphate aldolase C	ALDOC	Fructose-bisphosphate aldolase C OS=Homo sapiens GN=ALDOC PE=1 SV=2	0	199.5	17368000	18402000	19823000	22473000	8726000	12080000	11687000	15921000	8784200	755130	800070	861850	977110	379390	525200	508110	692200	13907000	15990000	17465000	15511000	15365000	13530000	12590000	14577000	15718250	14015500	0.891671	0.123569
P43251-4;P43251;P43251-3;P43251-2	P43251-4;P43251;P43251-3;P43251-2	Biotinidase	BTD	Isoform 4 of Biotinidase OS=Homo sapiens GN=BTD;Biotinidase OS=Homo sapiens GN=BTD PE=1 SV=2;Isoform 3 of Biotinidase OS=Homo sapiens GN=BTD;Isoform 2 of Biotinidase OS=Homo sapiens GN=BTD	0	67.897	29436000	49039000	31560000	60585000	10824000	12478000	28624000	29889000	21039000	1401700	2335200	1502900	2885000	515410	594210	1363100	1423300	31247000	35970000	32688000	36256000	28466000	27963000	30085000	34726000	34040250	30310000	0.890416	0.107591
P02787	P02787	Serotransferrin	TF	Serotransferrin OS=Homo sapiens GN=TF PE=1 SV=3	0	323.31	30934000000	35249000000	36593000000	40071000000	27837000000	28864000000	32032000000	32662000000	10482000000	754490000	859730000	892520000	977330000	678950000	704000000	781260000	796630000	31724000000	35631000000	35534000000	34954000000	30721000000	30058000000	30965000000	30991000000	34460750000	30683750000	0.890397	0.0073044
P48058-2;P48058	P48058-2;P48058	Glutamate receptor 4	GRIA4	Isoform 2 of Glutamate receptor 4 OS=Homo sapiens GN=GRIA4;Glutamate receptor 4 OS=Homo sapiens GN=GRIA4 PE=2 SV=2	0	14.581	2238700	2567300	3755900	2629400	1366300	1442900	1618600	1644300	1892600	117830	135120	197680	138390	71910	75942	85192	86544	2504000	2224800	3046900	2938600	2348900	2203200	2391600	2595400	2678575	2384775	0.890315	0.207192
Q96NZ9-4;Q96NZ9;Q96NZ9-3;Q96NZ9-2	Q96NZ9-4;Q96NZ9;Q96NZ9-3;Q96NZ9-2	Proline-rich acidic protein 1	PRAP1	Isoform 4 of Proline-rich acidic protein 1 OS=Homo sapiens GN=PRAP1;Proline-rich acidic protein 1 OS=Homo sapiens GN=PRAP1 PE=1 SV=2;Isoform 3 of Proline-rich acidic protein 1 OS=Homo sapiens GN=PRAP1;Isoform 2 of Proline-rich acidic protein 1 OS=Homo sapi	0	6.311	2014600	1548400	1621900	2027400	1372000	1164200	768210	846040	3401900	335770	258070	270320	337900	228670	194040	128030	141010	2056700	1739300	1728000	1902700	1758600	1545800			1856675	1652200	0.88987	0.200468
O00468-6;O00468-3;O00468-2;O00468-5;O00468-4;O00468-7;O00468	O00468-6;O00468-3;O00468-2;O00468-5;O00468-4;O00468-7;O00468	Agrin;Agrin N-terminal 110 kDa subunit;Agrin C-terminal 110 kDa subunit;Agrin C-terminal 90 kDa fragment;Agrin C-terminal 22 kDa fragment	AGRN	Isoform 6 of Agrin OS=Homo sapiens GN=AGRN;Isoform 3 of Agrin OS=Homo sapiens GN=AGRN;Isoform 2 of Agrin OS=Homo sapiens GN=AGRN;Isoform 5 of Agrin OS=Homo sapiens GN=AGRN;Isoform 4 of Agrin OS=Homo sapiens GN=AGRN;Isoform 7 of Agrin OS=Homo sapiens GN=AGR	0	146.78	11066000	9561100	10367000	14253000	3053300	3588400	8558300	5948800	1019300	122950	106230	115180	158370	33926	39872	95092	66098	9642100	10239000	6420000	7467200	8244200		8626200	5663600	8442075	7.51133e+06	0.88975	0.511786
P60174-1;P60174;P60174-4	P60174-1;P60174;P60174-4	Triosephosphate isomerase	TPI1	Isoform 2 of Triosephosphate isomerase OS=Homo sapiens GN=TPI1;Triosephosphate isomerase OS=Homo sapiens GN=TPI1 PE=1 SV=3;Isoform 4 of Triosephosphate isomerase OS=Homo sapiens GN=TPI1	0	91.007	21799000	22213000	27008000	32489000	23826000	23989000	17636000	17831000	18333000	1282300	1306600	1588700	1911100	1401500	1411100	1037400	1048900	23245000	26691000	24463000	29304000	24586000	22144000	22994000	22451000	25925750	23043750	0.888836	0.092161
P40925-2;P40925;P40925-3	P40925-2;P40925;P40925-3	Malate dehydrogenase, cytoplasmic	MDH1	Isoform 2 of Malate dehydrogenase, cytoplasmic OS=Homo sapiens GN=MDH1;Malate dehydrogenase, cytoplasmic OS=Homo sapiens GN=MDH1 PE=1 SV=4;Isoform 3 of Malate dehydrogenase, cytoplasmic OS=Homo sapiens GN=MDH1	0	13.705	11575000	10090000	5708900	9577700	5794600	5541800	4783900	5517700	9497300	964550	840820	475740	798140	482880	461810	398660	459810	10334000	8898400	7440800	7899800	7976500	7592400		7440300	8643250	7.66973e+06	0.887367	0.261566
Q8NBJ4-2;Q8NBJ4	Q8NBJ4-2;Q8NBJ4	Golgi membrane protein 1	GOLM1	Isoform 2 of Golgi membrane protein 1 OS=Homo sapiens GN=GOLM1;Golgi membrane protein 1 OS=Homo sapiens GN=GOLM1 PE=1 SV=1	0	30.658	1536500	5251300	2619000	6562400	864530	4496000	1922000	4445800	1692200	64021	218800	109130	273430	36022	187330	80081	185240		5624800		5981900		5089600		5194500	5803350	5142050	0.886049	0.0708741
O00391-2;O00391	O00391-2;O00391	Sulfhydryl oxidase 1	QSOX1	Isoform 2 of Sulfhydryl oxidase 1 OS=Homo sapiens GN=QSOX1;Sulfhydryl oxidase 1 OS=Homo sapiens GN=QSOX1 PE=1 SV=3	0	67.146	23899000	22305000	15216000	20810000	12054000	17918000	16988000	14684000	6106400	612800	571930	390160	533580	309070	459430	435600	376520	24617000	17920000	17496000	16859000	17336000	18587000	17138000	15056000	19223000	17029250	0.885879	0.304342
Q13332-7;Q13332-5;Q13332-6;Q13332-3;Q13332-4;Q13332-2;Q13332	Q13332-7;Q13332-5;Q13332-6;Q13332-3;Q13332-4;Q13332-2;Q13332	Receptor-type tyrosine-protein phosphatase S	PTPRS	Isoform 3 of Receptor-type tyrosine-protein phosphatase S OS=Homo sapiens GN=PTPRS;Isoform PTPS-F4-7 of Receptor-type tyrosine-protein phosphatase S OS=Homo sapiens GN=PTPRS;Isoform 2 of Receptor-type tyrosine-protein phosphatase S OS=Homo sapiens GN=PTPRS	0	71.191	15213000	14868000	16452000	17712000	7207900	9215900	4749300	9901400	2054500	241480	236000	261140	281140	114410	146280	75386	157160	15178000	8883800	12096000	12342000	15976000	11311000	9125300	6537900	12124950	10737550	0.885575	0.580915
Q9UBQ6	Q9UBQ6	Exostosin-like 2;Processed exostosin-like 2	EXTL2	Exostosin-like 2 OS=Homo sapiens GN=EXTL2 PE=1 SV=1	0	12.93	8154500	5838300	10908000	5762700	3184700	4266800	5517800	3719400	5144700	627270	449100	839100	443280	244980	328220	424450	286110	5870200	6035500	6189300	6179000	4405100	5320700	7046400	4695100	6068500	5366825	0.884374	0.283851
P01594;P01593	P01594;P01593	Ig kappa chain V-I region AU;Ig kappa chain V-I region AG		Immunoglobulin kappa variable 1-33 OS=Homo sapiens GN=IGKV1-33 PE=1 SV=2;Immunoglobulin kappa variable 1D-33 OS=Homo sapiens GN=IGKV1D-33 PE=1 SV=2	0	7.1386	13171000	11370000	13195000	13057000	11924000	14689000	14187000	15439000	42180000	3292700	2842500	3298700	3264200	2981100	3672100	3546700	3859700	16538000		13051000		12836000	13598000	12773000		14794500	13069000	0.883369	0.289323
P01344;P01344-2;P01344-3	P01344;P01344-2;P01344-3	Insulin-like growth factor II;Insulin-like growth factor II;Insulin-like growth factor II Ala-25 Del;Preptin	IGF2	Insulin-like growth factor II OS=Homo sapiens GN=IGF2 PE=1 SV=1;Isoform 2 of Insulin-like growth factor II OS=Homo sapiens GN=IGF2;Isoform 3 of Insulin-like growth factor II OS=Homo sapiens GN=IGF2	0	30.076	33097000	30406000	40980000	38031000	31395000	31360000	28496000	29855000	45469000	3677500	3378500	4553400	4225700	3488300	3484500	3166200	3317200	30831000	34243000	35673000	37165000	26763000	36116000	30203000	27833000	34478000	30228750	0.876755	0.138814
P07195;Q6ZMR3	P07195	L-lactate dehydrogenase B chain	LDHB	L-lactate dehydrogenase B chain OS=Homo sapiens GN=LDHB PE=1 SV=2	0	153.3	65883000	67656000	91305000	66047000	33728000	32930000	20326000	79775000	46204000	3875500	3979800	5370900	3885100	1984000	1937100	1195700	4692700	62256000	64785000	60588000	62077000	49540000	55761000	57690000	55845000	62426500	54709000	0.876375	0.00802455
Q13228;Q13228-4;Q13228-3;Q13228-2	Q13228;Q13228-4;Q13228-3;Q13228-2	Selenium-binding protein 1	SELENBP1	Selenium-binding protein 1 OS=Homo sapiens GN=SELENBP1 PE=1 SV=2;Isoform 4 of Selenium-binding protein 1 OS=Homo sapiens GN=SELENBP1;Isoform 3 of Selenium-binding protein 1 OS=Homo sapiens GN=SELENBP1;Isoform 2 of Selenium-binding protein 1 OS=Homo sapiens	0	99.105	18710000	19928000	19428000	22310000	13742000	11402000	10912000	18189000	7148400	603560	642850	626700	719690	443310	367810	352000	586750	17859000	18325000	19102000	20120000	16245000	15571000	17067000	17173000	18851500	16514000	0.876005	0.00938973
Q8WXD2;Q8WXD2-2	Q8WXD2;Q8WXD2-2	Secretogranin-3	SCG3	Secretogranin-3 OS=Homo sapiens GN=SCG3 PE=1 SV=3;Isoform 2 of Secretogranin-3 OS=Homo sapiens GN=SCG3	0	259.84	418120000	395930000	416030000	374250000	283650000	287940000	295450000	274540000	158630000	15486000	14664000	15409000	13861000	10506000	10665000	10943000	10168000	378420000	384060000	358130000	354540000	338150000	351300000	314190000	287620000	368787500	322815000	0.875341	0.0271049
Q9Y6R7	Q9Y6R7	IgGFc-binding protein	FCGBP	IgGFc-binding protein OS=Homo sapiens GN=FCGBP PE=1 SV=3	0	323.31	122960000	117360000	161780000	197260000	102290000	92516000	92577000	109850000	11758000	668270	637810	879220	1072100	555940	502800	503140	597020	127030000	144480000	147170000	164100000	132580000	123430000	122720000	131070000	145695000	127450000	0.874773	0.0628396
P09104-2;P09104	P09104-2;P09104	Gamma-enolase	ENO2	Isoform 2 of Gamma-enolase OS=Homo sapiens GN=ENO2;Gamma-enolase OS=Homo sapiens GN=ENO2 PE=1 SV=3	0	16.453	5337000	4738800	5517300	7129300	4556300	4507600	4293300	5901500	3596100	296500	263270	306520	396070	253130	250420	238520	327860	5573700	5049900	5369000	6989100	4471300	4577200	4831600	6082000	5745425	4990525	0.868609	0.231452
O60241-4;O60241-3;O60241-2;O60241	O60241-4;O60241-3;O60241-2;O60241	Brain-specific angiogenesis inhibitor 2	BAI2	Isoform 4 of Adhesion G protein-coupled receptor B2 OS=Homo sapiens GN=ADGRB2;Isoform 3 of Adhesion G protein-coupled receptor B2 OS=Homo sapiens GN=ADGRB2;Isoform 2 of Adhesion G protein-coupled receptor B2 OS=Homo sapiens GN=ADGRB2;Adhesion G protein-cou	0	4.1738	9371500	8195600	5880200	6862300	1823400	1451400	3103200	3147000	896010	135820	118780	85221	99453	26427	21034	44975	45608	7081400	6618000	5654600	5913800			5690000	5160500	6316950	5425250	0.85884	0.158628
P07858	P07858	Cathepsin B;Cathepsin B light chain;Cathepsin B heavy chain	CTSB	Cathepsin B OS=Homo sapiens GN=CTSB PE=1 SV=3	0	5.6924	826850	3681500	4256300	4016000	4004300	1885800	770780	728110	2011300	43519	193760	224010	211370	210750	99251	40567	38321		3675200	4324700	3845100	4231200	2530500			3.94833e+06	3380850	0.856273	0.46624
Q8WZA1;Q8WZA1-2	Q8WZA1;Q8WZA1-2	Protein O-linked-mannose beta-1,2-N-acetylglucosaminyltransferase 1	POMGNT1	Protein O-linked-mannose beta-1,2-N-acetylglucosaminyltransferase 1 OS=Homo sapiens GN=POMGNT1 PE=1 SV=2;Isoform 2 of Protein O-linked-mannose beta-1,2-N-acetylglucosaminyltransferase 1 OS=Homo sapiens GN=POMGNT1	0	16.168	7310600	8896900	13629000	11508000	3806500	11175000	4789400	14268000	3342600	228460	278030	425910	359640	118950	349230	149670	445860	8637000	10242000	10132000	10596000	6954200	8461600	8085700	10337000	9901750	8459625	0.854357	0.131309
Q08174;Q08174-2	Q08174;Q08174-2	Protocadherin-1	PCDH1	Protocadherin-1 OS=Homo sapiens GN=PCDH1 PE=1 SV=2;Isoform 2 of Protocadherin-1 OS=Homo sapiens GN=PCDH1	0	27.555	4088900	2359100	3897400	3957900	5857100	2844800	4715600	4817700	1052500	102220	58977	97435	98947	146430	71119	117890	120440	4285100	4185000	4440400	4479500	3658400	3459900	3978000		4347500	3.69877e+06	0.85078	0.00754809
Q9UBX5	Q9UBX5	Fibulin-5	FBLN5	Fibulin-5 OS=Homo sapiens GN=FBLN5 PE=1 SV=1	0	19.041	9466400	17260000	15835000	16912000	9961200	6639800	8592100	12695000	8870500	556850	1015300	931470	994830	585950	390580	505420	746780	12462000	13581000	12343000	13055000	12063000	8515400	11195000	11768000	12860250	10885350	0.846434	0.0612598
P00742	P00742	Coagulation factor X;Factor X light chain;Factor X heavy chain;Activated factor Xa heavy chain	F10	Coagulation factor X OS=Homo sapiens GN=F10 PE=1 SV=2	0	11.57	977590	1357100	701360	1790000	1341000	1322600	1181500	2910600	1047400	37599	52197	26976	68845	51578	50869	45444	111950		3312600	1664900	1663400	1544900	1827500	1925400	2171900	2.21363e+06	1867425	0.843602	0.506963
Q08380	Q08380	Galectin-3-binding protein	LGALS3BP	Galectin-3-binding protein OS=Homo sapiens GN=LGALS3BP PE=1 SV=1	0	323.31	275110000	227950000	256060000	307320000	168750000	138220000	179300000	208960000	104970000	10581000	8767500	9848600	11820000	6490400	5316300	6896000	8036900	245050000	228150000	241600000	245400000	196990000	193120000	206070000	213570000	240050000	202437500	0.843314	0.000859043
Q5FWE3-3;Q5FWE3	Q5FWE3-3;Q5FWE3	Proline-rich transmembrane protein 3	PRRT3	Isoform 3 of Proline-rich transmembrane protein 3 OS=Homo sapiens GN=PRRT3;Proline-rich transmembrane protein 3 OS=Homo sapiens GN=PRRT3 PE=1 SV=3	0	8.2151	3769900	3329200	2790400	3577900	2346000	1762400	2500400	1252000	2623200	251320	221950	186030	238520	156400	117490	166690	83468	3593600	3693300	3518400	4167000	2950900		3361400		3743075	3156150	0.843197	0.0805092
P09486	P09486	SPARC	SPARC	SPARC OS=Homo sapiens GN=SPARC PE=1 SV=1	0	68.683	55682000	55164000	52543000	62501000	46957000	36880000	36204000	30994000	46807000	4283200	4243400	4041800	4807700	3612100	2836900	2784900	2384200	51858000	56249000	57777000	51387000	45007000	47159000	43132000	47660000	54317750	45739500	0.842073	0.00405178
P49641-1;P49641;P49641-2	P49641-1;P49641;P49641-2	Alpha-mannosidase 2x	MAN2A2	Isoform 1 of Alpha-mannosidase 2x OS=Homo sapiens GN=MAN2A2;Alpha-mannosidase 2x OS=Homo sapiens GN=MAN2A2 PE=2 SV=3;Isoform 2 of Alpha-mannosidase 2x OS=Homo sapiens GN=MAN2A2	0	70.022	17420000	20119000	25176000	26728000	10043000	7151200	14647000	15275000	3676200	300350	346880	434080	460830	173150	123300	252540	263370	16355000	19183000	18612000	21143000	16158000	14063000	16792000	16197000	18823250	15802500	0.83952	0.0395112
P20774	P20774	Mimecan	OGN	Mimecan OS=Homo sapiens GN=OGN PE=1 SV=1	0	261.36	221800000	211580000	206840000	193120000	134330000	149390000	165640000	131080000	139370000	13047000	12446000	12167000	11360000	7901800	8787400	9743500	7710600	189020000	211390000	193600000	184980000	176390000	160650000	161530000	152560000	194747500	162782500	0.835864	0.00582379
P23470-2;P23470	P23470-2;P23470	Receptor-type tyrosine-protein phosphatase gamma	PTPRG	Isoform 2 of Receptor-type tyrosine-protein phosphatase gamma OS=Homo sapiens GN=PTPRG;Receptor-type tyrosine-protein phosphatase gamma OS=Homo sapiens GN=PTPRG PE=1 SV=4	0	46.86	3157400	5868700	8833300	10248000	1114700	2575400	5465100	3982200	1235000	50117	93155	140210	162660	17694	40879	86748	63210	5940600	4686700	4990700	8147300	4399900	6057000	5085200	4222400	5941325	4941125	0.831654	0.302037
Q16270-2;Q16270	Q16270-2;Q16270	Insulin-like growth factor-binding protein 7	IGFBP7	Isoform 2 of Insulin-like growth factor-binding protein 7 OS=Homo sapiens GN=IGFBP7;Insulin-like growth factor-binding protein 7 OS=Homo sapiens GN=IGFBP7 PE=1 SV=1	0	323.31	240950000	265070000	246240000	311550000	159470000	220220000	231650000	254850000	216780000	17211000	18933000	17589000	22253000	11391000	15730000	16546000	18203000	225670000	308620000	253670000	281400000	168980000	219690000	230280000	268030000	267340000	221745000	0.829449	0.143762
Q7Z7M0;Q7Z7M0-2	Q7Z7M0;Q7Z7M0-2	Multiple epidermal growth factor-like domains protein 8	MEGF8	Multiple epidermal growth factor-like domains protein 8 OS=Homo sapiens GN=MEGF8 PE=1 SV=2;Isoform 2 of Multiple epidermal growth factor-like domains protein 8 OS=Homo sapiens GN=MEGF8	0	140.52	41791000	35302000	45081000	52270000	19819000	25726000	30665000	34503000	4339600	401840	339440	433480	502600	190560	247370	294860	331760	43668000	37095000	42546000	39922000	33441000	29282000	32955000	39290000	40807750	33742000	0.826853	0.0317204
P01717	P01717	Ig lambda chain V-IV region Hil		Immunoglobulin lambda variable 3-25 OS=Homo sapiens GN=IGLV3-25 PE=1 SV=2	0	8.2342	9739900	7700300	17525000	19610000	5921100	13995000	12501000	13696000	48014000	2435000	1925100	4381300	4902500	1480300	3498800	3125100	3424100	14075000	11319000	14715000	16007000	8304600	14090000	11611000	12207000	14029000	11553150	0.823519	0.163259
Q6NW40	Q6NW40	RGM domain family member B	RGMB	RGM domain family member B OS=Homo sapiens GN=RGMB PE=1 SV=3	0	15.298	7355400	7673300	6950000	7222900	4557500	10903000	5998900	541280	4133800	432670	451370	408820	424870	268090	641350	352870	31840	6989100	6721400	7675300	7299700	5698200	5762300	6226300		7171375	5895600	0.822102	0.0060811
P51888	P51888	Prolargin	PRELP	Prolargin OS=Homo sapiens GN=PRELP PE=1 SV=1	0	14.16	1776500	2202900	1698600	1823600	1231200	1234700	1634100	1690100	991110	74022	91788	70777	75985	51298	51447	68086	70422	1747200	2332500	1706700	1705400	1433100	1352500	1661000	1700700	1872950	1536825	0.820537	0.103993
P43121;P43121-2	P43121;P43121-2	Cell surface glycoprotein MUC18	MCAM	Cell surface glycoprotein MUC18 OS=Homo sapiens GN=MCAM PE=1 SV=2;Isoform 2 of Cell surface glycoprotein MUC18 OS=Homo sapiens GN=MCAM	0	300.83	49897000	50541000	66455000	63071000	26731000	38595000	38326000	27734000	15949000	1467600	1486500	1954600	1855000	786210	1135100	1127200	815690	45974000	52731000	52164000	47001000	44666000	35880000	41321000	40119000	49467500	40496500	0.818649	0.0117687
Q99574	Q99574	Neuroserpin	SERPINI1	Neuroserpin OS=Homo sapiens GN=SERPINI1 PE=1 SV=1	0	57.231	32140000	17271000	18923000	26393000	16406000	11816000	18914000	9832000	11929000	1785600	959490	1051300	1466300	911430	656440	1050800	546220	31776000	18696000	17682000	14972000	21887000	18504000	16099000	11469000	20781500	16989750	0.817542	0.415993
P36955;CON__Q95121	P36955	Pigment epithelium-derived factor	SERPINF1	Pigment epithelium-derived factor OS=Homo sapiens GN=SERPINF1 PE=1 SV=4	0	323.31	1293500000	1264700000	1381900000	1449700000	950760000	1033400000	1047900000	1083600000	797490000	68078000	66564000	72730000	76298000	50040000	54390000	55154000	57030000	1303200000	1276100000	1320100000	1318400000	1098100000	1106200000	1000300000	1056600000	1304450000	1065300000	0.816666	9.9124e-05
P17174;P17174-2	P17174;P17174-2	Aspartate aminotransferase, cytoplasmic	GOT1	Aspartate aminotransferase, cytoplasmic OS=Homo sapiens GN=GOT1 PE=1 SV=3;Isoform 2 of Aspartate aminotransferase, cytoplasmic OS=Homo sapiens GN=GOT1	0	119.34	37403000	41267000	46473000	39356000	26042000	37649000	19153000	21959000	18276000	1700200	1875800	2112400	1788900	1183700	1711300	870580	998130	31700000	38361000	41081000	35299000	28434000	33223000	28932000	28868000	36610250	29864250	0.815735	0.0266492
P24592	P24592	Insulin-like growth factor-binding protein 6	IGFBP6	Insulin-like growth factor-binding protein 6 OS=Homo sapiens GN=IGFBP6 PE=1 SV=1	0	235.39	151610000	174740000	166350000	200580000	92476000	130080000	155640000	154360000	186590000	15161000	17474000	16635000	20058000	9247600	13008000	15564000	15436000	147600000	184260000	163220000	174430000	133700000	136850000	142820000	132660000	167377500	136507500	0.815567	0.00932086
P14543-2;P14543	P14543-2;P14543	Nidogen-1	NID1	Isoform 2 of Nidogen-1 OS=Homo sapiens GN=NID1;Nidogen-1 OS=Homo sapiens GN=NID1 PE=1 SV=3	0	44.864	10241000	11917000	19478000	9813500	3818700	9595300	6875000	7733000	2697800	213340	248270	405790	204450	79557	199900	143230	161110	9984900	13174000	12205000	11669000	7864000	12148000	9797200	8545700	11758225	9588725	0.815491	0.109442
Q16610;Q16610-4;Q16610-2;Q16610-3	Q16610;Q16610-4;Q16610-2	Extracellular matrix protein 1	ECM1	Extracellular matrix protein 1 OS=Homo sapiens GN=ECM1 PE=1 SV=2;Isoform 4 of Extracellular matrix protein 1 OS=Homo sapiens GN=ECM1;Isoform 2 of Extracellular matrix protein 1 OS=Homo sapiens GN=ECM1	0	214.78	108690000	129000000	125460000	133110000	85778000	38678000	79635000	69383000	35920000	3506200	4161200	4047000	4293800	2767000	1247700	2568900	2238200	88811000	94471000	89807000	97064000	69035000	75621000	75538000	81365000	92538250	75389750	0.814687	0.00168906
P04075;P04075-2	P04075;P04075-2	Fructose-bisphosphate aldolase A	ALDOA	Fructose-bisphosphate aldolase A OS=Homo sapiens GN=ALDOA PE=1 SV=2;Isoform 2 of Fructose-bisphosphate aldolase A OS=Homo sapiens GN=ALDOA	0	41.485	5834100	10859000	17247000	21583000	4437000	10888000	13825000	6902600	10560000	253660	472150	749850	938380	192910	473400	601090	300110	13152000	13060000	19758000	13949000	8722700	12017000	17975000	10086000	14979750	12200175	0.814445	0.325451
Q15904	Q15904	V-type proton ATPase subunit S1	ATP6AP1	V-type proton ATPase subunit S1 OS=Homo sapiens GN=ATP6AP1 PE=1 SV=2	0	182.71	34015000	27591000	37556000	37070000	21709000	24105000	23918000	27895000	19018000	1790300	1452200	1976600	1951100	1142600	1268700	1258900	1468200	32774000	31356000	34709000	33043000	24592000	25008000	28043000	29533000	32970500	26794000	0.812666	0.00417675
P16035	P16035	Metalloproteinase inhibitor 2	TIMP2	Metalloproteinase inhibitor 2 OS=Homo sapiens GN=TIMP2 PE=1 SV=2	0	99.051	41278000	34148000	41992000	42597000	27898000	25011000	24122000	39277000	41126000	3752500	3104400	3817500	3872400	2536200	2273700	2192900	3570700	44831000	33517000	38531000	37531000	34698000	34000000	23035000	33590000	38602500	31330750	0.811625	0.0920724
P13521	P13521	Secretogranin-2;Secretoneurin;Manserin	SCG2	Secretogranin-2 OS=Homo sapiens GN=SCG2 PE=1 SV=2	0	124.55	38593000	37476000	43238000	59930000	31387000	48097000	39895000	27034000	13143000	1015600	986210	1137800	1577100	825980	1265700	1049900	711420	51866000	43840000	42194000	44573000	39694000	38443000	39960000	29735000	45618250	36958000	0.810158	0.0368401
Q9UHG2;Q9NPY3	Q9UHG2	ProSAAS;KEP;Big SAAS;Little SAAS;Big PEN-LEN;PEN;Little LEN;Big LEN	PCSK1N	ProSAAS OS=Homo sapiens GN=PCSK1N PE=1 SV=1	0	323.31	314980000	339510000	373350000	443030000	231110000	300190000	265700000	373070000	274860000	22498000	24250000	26668000	31645000	16508000	21442000	18979000	26648000	353290000	371960000	354750000	400980000	282110000	323230000	261920000	327920000	370245000	298795000	0.80702	0.0105059
Q96GW7;Q96GW7-2	Q96GW7;Q96GW7-2	Brevican core protein	BCAN	Brevican core protein OS=Homo sapiens GN=BCAN PE=1 SV=2;Isoform 2 of Brevican core protein OS=Homo sapiens GN=BCAN	0	241.41	150310000	156600000	164610000	188570000	110210000	100640000	116400000	122360000	46383000	4175300	4349900	4572400	5238100	3061500	2795500	3233300	3398900	141990000	163010000	154880000	164750000	110440000	124730000	132070000	136610000	156157500	125962500	0.806638	0.00790808
P01019	P01019	Angiotensinogen;Angiotensin-1;Angiotensin-2;Angiotensin-3;Angiotensin-4;Angiotensin 1-9;Angiotensin 1-7;Angiotensin 1-5;Angiotensin 1-4	AGT	Angiotensinogen OS=Homo sapiens GN=AGT PE=1 SV=1	0	323.31	1142300000	1246000000	1408500000	1402600000	974370000	950930000	968960000	1138000000	778440000	57114000	62298000	70425000	70132000	48718000	47546000	48448000	56900000	1228200000	1245700000	1325600000	1189500000	1106500000	985870000	948300000	980900000	1247250000	1005392500	0.806087	0.00170476
P01210	P01210	Proenkephalin-A;Synenkephalin;Met-enkephalin;PENK(114-133);PENK(143-183);Met-enkephalin-Arg-Gly-Leu;Leu-enkephalin;PENK(237-258);Met-enkephalin-Arg-Phe	PENK	Proenkephalin-A OS=Homo sapiens GN=PENK PE=1 SV=1	0	72.625	32600000	34653000	47964000	47297000	29673000	18000000	18483000	21714000	27859000	2328600	2475200	3426000	3378300	2119500	1285700	1320200	1551000	25286000	28873000	36067000	37965000	30484000	21081000	23152000	28017000	32047750	25683500	0.801414	0.134998
P19021-4;P19021-3;P19021-6;P19021;P19021-5;P19021-2	P19021-4;P19021-3;P19021-6;P19021;P19021-5;P19021-2	Peptidyl-glycine alpha-amidating monooxygenase;Peptidylglycine alpha-hydroxylating monooxygenase;Peptidyl-alpha-hydroxyglycine alpha-amidating lyase	PAM	Isoform 4 of Peptidyl-glycine alpha-amidating monooxygenase OS=Homo sapiens GN=PAM;Isoform 3 of Peptidyl-glycine alpha-amidating monooxygenase OS=Homo sapiens GN=PAM;Isoform 6 of Peptidyl-glycine alpha-amidating monooxygenase OS=Homo sapiens GN=PAM;Peptidy	0	190.05	66284000	69514000	69499000	81732000	36498000	49306000	41291000	44226000	18219000	1616700	1695500	1695100	1993500	890190	1202600	1007100	1078700	57591000	70154000	63945000	71233000	51933000	54583000	51857000	51493000	65730750	52466500	0.798203	0.00633066
P10909-4;P10909;P10909-5;P10909-2;P10909-3	P10909-4;P10909;P10909-5;P10909-2;P10909-3	Clusterin;Clusterin beta chain;Clusterin alpha chain	CLU	Isoform 4 of Clusterin OS=Homo sapiens GN=CLU;Clusterin OS=Homo sapiens GN=CLU PE=1 SV=1;Isoform 5 of Clusterin OS=Homo sapiens GN=CLU;Isoform 2 of Clusterin OS=Homo sapiens GN=CLU;Isoform 3 of Clusterin OS=Homo sapiens GN=CLU	0	323.31	5017400000	4577200000	5300700000	5486700000	3663800000	3728100000	3343300000	3820600000	2966600000	250870000	228860000	265030000	274340000	183190000	186410000	167160000	191030000	4596800000	5067400000	5172700000	5243900000	4062600000	3965700000	3977800000	4019800000	5020200000	4006475000	0.798071	0.000465468
Q99969	Q99969	Retinoic acid receptor responder protein 2	RARRES2	Retinoic acid receptor responder protein 2 OS=Homo sapiens GN=RARRES2 PE=1 SV=1	0	161.7	24180000	14212000	28602000	26309000	14236000	7132600	18484000	12242000	33362000	3454200	2030300	4086000	3758400	2033700	1018900	2640500	1748900	16984000	17845000	24676000	23511000	15005000	12346000	17819000	20996000	20754000	16541500	0.797027	0.168938
Q92859-3;Q92859-2;Q92859-4;Q92859	Q92859-3;Q92859-2;Q92859-4;Q92859	Neogenin	NEO1	Isoform 3 of Neogenin OS=Homo sapiens GN=NEO1;Isoform 2 of Neogenin OS=Homo sapiens GN=NEO1;Isoform 4 of Neogenin OS=Homo sapiens GN=NEO1;Neogenin OS=Homo sapiens GN=NEO1 PE=1 SV=2	0	165.21	31857000	25445000	40997000	33690000	17264000	17045000	18554000	23776000	5047800	513830	410400	661250	543380	278460	274910	299250	383480	28007000	26422000	31891000	27381000	22468000	22244000	22906000	22920000	28425250	22634500	0.796281	0.00306873
Q9Y4L1	Q9Y4L1	Hypoxia up-regulated protein 1	HYOU1	Hypoxia up-regulated protein 1 OS=Homo sapiens GN=HYOU1 PE=1 SV=1	0	6.5017	6641500	4375500	5556300	6650900	4986600	3257000	1892400	2222700	1021600	130230	85795	108950	130410	97777	63863	37106	43582	6526400	3792400	4221000	6306100	4690800	4984200		2772300	5211475	4149100	0.796147	0.342638
Q02818;P80303-2;P80303	Q02818	Nucleobindin-1	NUCB1	Nucleobindin-1 OS=Homo sapiens GN=NUCB1 PE=1 SV=4	0	33.225	83417000	28382000	27096000	31021000	2814400	38344000	26129000	33472000	14365000	2979200	1013600	967710	1107900	100510	1369400	933190	1195400	41219000	40514000	30707000	31242000	28878000	29425000	25335000	30341000	35920500	28494750	0.793273	0.0516066
P08294	P08294	Extracellular superoxide dismutase [Cu-Zn]	SOD3	Extracellular superoxide dismutase [Cu-Zn] OS=Homo sapiens GN=SOD3 PE=1 SV=2	0	323.31	141620000	156870000	157530000	185760000	91272000	107710000	113370000	126350000	210490000	17702000	19608000	19691000	23220000	11409000	13464000	14171000	15793000	136710000	155490000	152950000	160070000	111950000	114590000	116490000	136510000	151305000	119885000	0.79234	0.00603382
Q15113	Q15113	Procollagen C-endopeptidase enhancer 1	PCOLCE	Procollagen C-endopeptidase enhancer 1 OS=Homo sapiens GN=PCOLCE PE=1 SV=2	0	279.38	95801000	92678000	96415000	115240000	66406000	65632000	76938000	78500000	62842000	4790100	4633900	4820800	5761900	3320300	3281600	3846900	3925000	101220000	101630000	100110000	106920000	68154000	77466000	81812000	97063000	102470000	81123750	0.791683	0.0139079
P13611-2;P13611-5;P13611;P13611-4;P13611-3	P13611-2;P13611-5;P13611;P13611-4;P13611-3	Versican core protein	VCAN	Isoform V1 of Versican core protein OS=Homo sapiens GN=VCAN;Isoform Vint of Versican core protein OS=Homo sapiens GN=VCAN;Versican core protein OS=Homo sapiens GN=VCAN PE=1 SV=3;Isoform V3 of Versican core protein OS=Homo sapiens GN=VCAN;Isoform V2 of Vers	0	7.4347	7503100	4575400	8396800	8497600	5208100	4327500	3908900	3856000	908540	92631	56487	103660	104910	64298	53426	48258	47604	6345400	6063800	6222000	6883800	6358100	5001900	4488600	4297200	6378750	5036450	0.789567	0.0357627
Q86UD1	Q86UD1	Out at first protein homolog	OAF	Out at first protein homolog OS=Homo sapiens GN=OAF PE=2 SV=1	0	15.231	7990500	7943100	8425700	10116000	6281100	7405900	6880100	5999300	8117500	665880	661930	702140	842980	523430	617160	573340	499940	8004500	9073000	9224600	7953900	7952400	5097600	7690800	6299600	8564000	6760100	0.789362	0.051566
Q9HAT2;Q9HAT2-2	Q9HAT2;Q9HAT2-2	Sialate O-acetylesterase	SIAE	Sialate O-acetylesterase OS=Homo sapiens GN=SIAE PE=1 SV=1;Isoform 2 of Sialate O-acetylesterase OS=Homo sapiens GN=SIAE	0	20.009	2401800	2101200	2618900	2854600	1143000	1751000	1444800	1607500	746320	82822	72455	90306	98435	39412	60379	49820	55431	2217600	1846600	2603200	2874500		2107400		1657300	2385475	1882350	0.789088	0.239011
O43505	O43505	Beta-1,4-glucuronyltransferase 1	B4GAT1	Beta-1,4-glucuronyltransferase 1 OS=Homo sapiens GN=B4GAT1 PE=1 SV=1	0	323.31	758400000	599290000	582240000	786970000	356240000	542050000	440810000	545440000	378510000	39916000	31541000	30644000	41419000	18750000	28529000	23200000	28707000	614290000	591210000	597570000	694580000	447080000	572220000	482090000	465620000	624412500	491752500	0.787544	0.0110678
P26992	P26992	Ciliary neurotrophic factor receptor subunit alpha	CNTFR	Ciliary neurotrophic factor receptor subunit alpha OS=Homo sapiens GN=CNTFR PE=1 SV=2	0	41.809	10503000	7113500	8714800	11341000	2019400	4758800	7088800	3398200	5994600	700200	474230	580990	756090	134630	317250	472590	226550	10316000	8189000	7093200	7872300		5899300	7796600	6068700	8367625	6588200	0.787344	0.123036
Q02246	Q02246	Contactin-2	CNTN2	Contactin-2 OS=Homo sapiens GN=CNTN2 PE=1 SV=1	0	320.71	73280000	65497000	65138000	83890000	36500000	49123000	50308000	49811000	13690000	1436900	1284300	1277200	1644900	715690	963190	986440	976690	67912000	62582000	61677000	65195000	50316000	46802000	57113000	48106000	64341500	50584250	0.786184	0.00218952
P13987	P13987	CD59 glycoprotein	CD59	CD59 glycoprotein OS=Homo sapiens GN=CD59 PE=1 SV=1	0	95.134	51277000	59140000	106130000	106700000	41684000	38683000	41742000	89392000	116670000	8546100	9856700	17688000	17784000	6947400	6447100	6957100	14899000	62742000	71771000	83460000	79133000	57465000	45109000	59394000	71557000	74276500	58381250	0.785999	0.0654357
P23468-7;P23468-5;P23468-4;P23468-6;P23468;P23468-3;P23468-2	P23468-7;P23468-5;P23468-4;P23468-6;P23468;P23468-3;P23468-2	Receptor-type tyrosine-protein phosphatase delta	PTPRD	Isoform 7 of Receptor-type tyrosine-protein phosphatase delta OS=Homo sapiens GN=PTPRD;Isoform 5 of Receptor-type tyrosine-protein phosphatase delta OS=Homo sapiens GN=PTPRD;Isoform 4 of Receptor-type tyrosine-protein phosphatase delta OS=Homo sapiens GN=P	0	32.199	8204600	6086100	7572800	10388000	1293200	2847200	1511100	1911000	877810	110870	82245	102330	140380	17475	38476	20420	25824	5125200	6523100	7972000	6185500		5942200		4155300	6451450	5048750	0.782576	0.247853
O75787-2;O75787	O75787-2;O75787	Renin receptor	ATP6AP2	Isoform 2 of Renin receptor OS=Homo sapiens GN=ATP6AP2;Renin receptor OS=Homo sapiens GN=ATP6AP2 PE=1 SV=2	0	33.733	14387000	12310000	12173000	12808000	2947700	6123100	5895300	5777900	6267200	899210	769350	760810	800490	184230	382700	368460	361120	8934400	9873800	9418200	7972600	6348600	7005900	6186300	8777800	9049750	7079650	0.782303	0.0337974
O43556;O43556-3;O43556-4	O43556;O43556-3;O43556-4	Epsilon-sarcoglycan	SGCE	Epsilon-sarcoglycan OS=Homo sapiens GN=SGCE PE=1 SV=6;Isoform 2 of Epsilon-sarcoglycan OS=Homo sapiens GN=SGCE;Isoform 3 of Epsilon-sarcoglycan OS=Homo sapiens GN=SGCE	0	26.418	4705900	3482300	3107400	3055300	1201100	2505200	1946900	744540	1707600	235300	174110	155370	152760	60054	125260	97345	37227	5908800	2944000	2720700	1884400	3421600	2719200	2052200	2332800	3364475	2631450	0.782128	0.459201
P07339	P07339	Cathepsin D;Cathepsin D light chain;Cathepsin D heavy chain	CTSD	Cathepsin D OS=Homo sapiens GN=CTSD PE=1 SV=1	0	169.75	154470000	116260000	135970000	154800000	95885000	109640000	109410000	106670000	79395000	8129800	6119100	7156300	8147300	5046600	5770400	5758500	5614500	134500000	123670000	130730000	150270000	98602000	101740000	109790000	107720000	134792500	104463000	0.774991	0.00272338
P02461-2;P02461;CON__P04258	P02461-2;P02461	Collagen alpha-1(III) chain	COL3A1	Isoform 2 of Collagen alpha-1(III) chain OS=Homo sapiens GN=COL3A1;Collagen alpha-1(III) chain OS=Homo sapiens GN=COL3A1 PE=1 SV=4	0	52.066	1358600	4048100	2265100	2757800	755090	3512900	4445700	3557500	742320	25158	74965	41946	51071	13983	65054	82328	65880	5939300	2396300	2172000		2363900	2880000	2869600		3.50253e+06	2704500	0.772155	0.552426
Q14118	Q14118	Dystroglycan;Alpha-dystroglycan;Beta-dystroglycan	DAG1	Dystroglycan OS=Homo sapiens GN=DAG1 PE=1 SV=2	0	229.94	144450000	119740000	146190000	147220000	86408000	92193000	97137000	96409000	36030000	3523300	2920400	3565700	3590600	2107500	2248600	2369200	2351400	141400000	127750000	134320000	131280000	90040000	108710000	109510000	104520000	133687500	103195000	0.771912	0.00128527
P05452;CON__Q2KIS7	P05452;CON__Q2KIS7	Tetranectin	CLEC3B	Tetranectin OS=Homo sapiens GN=CLEC3B PE=1 SV=3;	0	230.94	118900000	153360000	176430000	191480000	102230000	90709000	120630000	130610000	180740000	11890000	15336000	17643000	19148000	10223000	9070900	12063000	13061000	141260000	162580000	171650000	170850000	123560000	114960000	125370000	134300000	161585000	124547500	0.770786	0.00383068
P04180	P04180	Phosphatidylcholine-sterol acyltransferase	LCAT	Phosphatidylcholine-sterol acyltransferase OS=Homo sapiens GN=LCAT PE=1 SV=1	0	46.329	61781000	46256000	42928000	41040000	28715000	37385000	36893000	39200000	27427000	3089000	2312800	2146400	2052000	1435800	1869300	1844600	1960000	55081000	49283000	38457000	41110000	35224000	38791000	33249000	34292000	45982750	35389000	0.769615	0.0379095
P55083;P55083-2	P55083;P55083-2	Microfibril-associated glycoprotein 4	MFAP4	Microfibril-associated glycoprotein 4 OS=Homo sapiens GN=MFAP4 PE=1 SV=2;Isoform 2 of Microfibril-associated glycoprotein 4 OS=Homo sapiens GN=MFAP4	0	13.236	13303000	10978000	13282000	12357000	5596600	9890800	8179700	8283400	21568000	1900500	1568400	1897400	1765300	799520	1413000	1168500	1183300	10724000	10813000	13538000	10429000	6397800	10819000	8884600	8832400	11376000	8733450	0.767708	0.0629875
P30530-2;P30530	P30530-2;P30530	Tyrosine-protein kinase receptor UFO	AXL	Isoform Short of Tyrosine-protein kinase receptor UFO OS=Homo sapiens GN=AXL;Tyrosine-protein kinase receptor UFO OS=Homo sapiens GN=AXL PE=1 SV=3	0	17.711	12126000	11695000	19708000	15376000	11990000	14101000	11142000	14234000	5333900	356660	343970	579650	452250	352650	414730	327700	418640	17813000	15398000	17860000	14026000	10953000	14189000	11998000	12789000	16274250	12482250	0.766994	0.0173549
Q06418	Q06418	Tyrosine-protein kinase receptor TYRO3	TYRO3	Tyrosine-protein kinase receptor TYRO3 OS=Homo sapiens GN=TYRO3 PE=1 SV=1	0	14.04	2989600	5450400	5166700	3082300	1621400	4334600	3888600	3677500	1134500	71181	129770	123020	73388	38604	103200	92586	87561	6500700	3363100	5609100	3746000		4077800	4092800	2878000	4804725	3.68287e+06	0.766509	0.289601
P40189;P40189-3;P40189-2	P40189;P40189-3	Interleukin-6 receptor subunit beta	IL6ST	Interleukin-6 receptor subunit beta OS=Homo sapiens GN=IL6ST PE=1 SV=2;Isoform 3 of Interleukin-6 receptor subunit beta OS=Homo sapiens GN=IL6ST	0	26.547	7890300	9889300	16720000	10538000	3354400	6405700	7683500	10284000	2488400	161030	201820	341220	215070	68456	130730	156810	209880	9393600	10121000	12003000	10412000	8094000	7379900	7202300	9326300	10482400	8000625	0.763244	0.0146309
P02766	P02766	Transthyretin	TTR	Transthyretin OS=Homo sapiens GN=TTR PE=1 SV=1	0	323.31	4075300000	4571100000	4757100000	4527200000	2767600000	2988200000	3340300000	3098500000	8491600000	679220000	761850000	792850000	754530000	461270000	498040000	556720000	516410000	3506500000	4306100000	4285900000	3881200000	2920000000	3087000000	3198900000	2968300000	3994925000	3043550000	0.761854	0.00313545
Q9Y646	Q9Y646	Carboxypeptidase Q	CPQ	Carboxypeptidase Q OS=Homo sapiens GN=CPQ PE=1 SV=1	0	27.051	22148000	14399000	16489000	19200000	13879000	9044700	14169000	12158000	10009000	1230400	799940	916070	1066700	771050	502480	787190	675440	16137000	16534000	15746000	17681000	12593000	11805000	14345000	11603000	16524500	12586500	0.761687	0.00192877
P61916;P61916-2	P61916;P61916-2	Epididymal secretory protein E1	NPC2	Epididymal secretory protein E1 OS=Homo sapiens GN=NPC2 PE=1 SV=1;Isoform 2 of Epididymal secretory protein E1 OS=Homo sapiens GN=NPC2	0	104.39	232120000	210550000	230990000	219100000	137440000	116950000	79667000	108800000	215270000	23212000	21055000	23099000	21910000	13744000	11695000	7966700	10880000	190130000	187290000	197360000	172580000	188050000	115870000	122160000	137470000	186840000	140887500	0.754054	0.036714
P54764;P54764-2	P54764;P54764-2	Ephrin type-A receptor 4	EPHA4	Ephrin type-A receptor 4 OS=Homo sapiens GN=EPHA4 PE=1 SV=1;Isoform 2 of Ephrin type-A receptor 4 OS=Homo sapiens GN=EPHA4	0	205.84	34996000	45238000	47034000	44798000	24091000	21016000	29994000	42037000	8652000	673000	869960	904500	861510	463300	404150	576810	808410	31988000	36987000	43226000	55726000	26555000	31177000	28234000	40476000	41981750	31610500	0.752958	0.134261
Q12805-2;Q12805-4;Q12805-3;Q12805;Q12805-5	Q12805-2;Q12805-4;Q12805-3;Q12805;Q12805-5	EGF-containing fibulin-like extracellular matrix protein 1	EFEMP1	Isoform 2 of EGF-containing fibulin-like extracellular matrix protein 1 OS=Homo sapiens GN=EFEMP1;Isoform 4 of EGF-containing fibulin-like extracellular matrix protein 1 OS=Homo sapiens GN=EFEMP1;Isoform 3 of EGF-containing fibulin-like extracellular matri	0	323.31	440230000	404510000	334920000	412530000	186640000	229180000	210320000	285010000	169210000	19140000	17587000	14562000	17936000	8114600	9964200	9144300	12392000	384520000	359510000	337830000	344380000	256300000	282950000	248700000	285630000	356560000	268395000	0.752734	0.000730968
P08174-4;P08174;P08174-3;P08174-5;P08174-2;P08174-6;P08174-7	P08174-4;P08174;P08174-3;P08174-5;P08174-2;P08174-6;P08174-7	Complement decay-accelerating factor	CD55	Isoform 4 of Complement decay-accelerating factor OS=Homo sapiens GN=CD55;Complement decay-accelerating factor OS=Homo sapiens GN=CD55 PE=1 SV=4;Isoform 3 of Complement decay-accelerating factor OS=Homo sapiens GN=CD55;Isoform 5 of Complement decay-acceler	0	10.535	5822900	4859800	3502000	3874800	2958200	2116800	2812400	1781200	1626000	253170	211290	152260	168470	128620	92035	122280	77446	5112900	4302400	3543000	3593500	3258800	2870500	3177000		4137950	3102100	0.749671	0.0682289
Q12860;Q12860-2;Q12860-3	Q12860;Q12860-2;Q12860-3	Contactin-1	CNTN1	Contactin-1 OS=Homo sapiens GN=CNTN1 PE=1 SV=1;Isoform 2 of Contactin-1 OS=Homo sapiens GN=CNTN1;Isoform 3 of Contactin-1 OS=Homo sapiens GN=CNTN1	0	323.31	315180000	385660000	395000000	444070000	207100000	215910000	262870000	257150000	73227000	5946900	7276700	7452800	8378700	3907500	4073800	4959800	4851800	305460000	361390000	376910000	384520000	250420000	276340000	269370000	274510000	357070000	267660000	0.749601	0.00315882
Q96S96	Q96S96	Phosphatidylethanolamine-binding protein 4	PEBP4	Phosphatidylethanolamine-binding protein 4 OS=Homo sapiens GN=PEBP4 PE=1 SV=3	0	85.073	31532000	21714000	55003000	61042000	18699000	38532000	42280000	22280000	60018000	3503500	2412600	6111400	6782400	2077700	4281300	4697700	2475600	43017000	40014000	44437000	47613000	33707000	30338000	31527000	35575000	43770250	32786750	0.749065	0.00137551
P52799	P52799	Ephrin-B2	EFNB2	Ephrin-B2 OS=Homo sapiens GN=EFNB2 PE=1 SV=1	0	9.405	5224800	1447200	6449300	1530900	2760200	3938000	912600	1330500	2796000	348320	96477	429950	102060	184010	262530	60840	88697	5674600		6108500		4128700	4695400			5891550	4412050	0.748878	0.0535508
P12109	P12109	Collagen alpha-1(VI) chain	COL6A1	Collagen alpha-1(VI) chain OS=Homo sapiens GN=COL6A1 PE=1 SV=3	0	265.61	110300000	112180000	120970000	133650000	57332000	59355000	77577000	68619000	23187000	2042600	2077400	2240200	2475100	1061700	1099200	1436600	1270700	113460000	111080000	113330000	108560000	93543000	80137000	80869000	79134000	111607500	83420750	0.747448	0.000223467
Q9NY97-2;Q9NY97	Q9NY97-2;Q9NY97	N-acetyllactosaminide beta-1,3-N-acetylglucosaminyltransferase 2	B3GNT2	Isoform 2 of N-acetyllactosaminide beta-1,3-N-acetylglucosaminyltransferase 2 OS=Homo sapiens GN=B3GNT2;N-acetyllactosaminide beta-1,3-N-acetylglucosaminyltransferase 2 OS=Homo sapiens GN=B3GNT2 PE=1 SV=2	0	13.453	2737700	886650	512240	1205100	371210	1510500	943760	1064700	616570	119030	38550	22271	52394	16140	65674	41033	46291	2114300	1573400		1328800		1215100	1281500		1.67217e+06	1248300	0.746516	0.253341
O00533;O00533-2	O00533;O00533-2	Neural cell adhesion molecule L1-like protein;Processed neural cell adhesion molecule L1-like protein	CHL1	Neural cell adhesion molecule L1-like protein OS=Homo sapiens GN=CHL1 PE=1 SV=4;Isoform 2 of Neural cell adhesion molecule L1-like protein OS=Homo sapiens GN=CHL1	0	323.31	476870000	469810000	486830000	503480000	238610000	276910000	298790000	295920000	96208000	9934800	9787700	10142000	10489000	4971100	5769000	6224900	6165000	414810000	432530000	431670000	456070000	300430000	336360000	329960000	321830000	433770000	322145000	0.742663	6.99238e-05
P30086	P30086	Phosphatidylethanolamine-binding protein 1;Hippocampal cholinergic neurostimulating peptide	PEBP1	Phosphatidylethanolamine-binding protein 1 OS=Homo sapiens GN=PEBP1 PE=1 SV=3	0	175.61	69446000	67458000	80510000	86380000	40722000	48738000	35765000	44827000	81433000	6944600	6745800	8051000	8638000	4072200	4873800	3576500	4482700	64043000	68855000	66144000	72464000	49421000	51305000	45145000	54437000	67876500	50077000	0.737766	0.000541326
P17900	P17900	Ganglioside GM2 activator;Ganglioside GM2 activator isoform short	GM2A	Ganglioside GM2 activator OS=Homo sapiens GN=GM2A PE=1 SV=4	0	157.63	158730000	236670000	229970000	190610000	77316000	157980000	128370000	119310000	269860000	19841000	29584000	28747000	23826000	9664500	19748000	16046000	14914000	193820000	209810000	201890000	187800000	126320000	155120000	160740000	141640000	198330000	145955000	0.73592	0.00116342
P14618-2;P14618;P14618-3	P14618-2;P14618;P14618-3	Pyruvate kinase PKM	PKM	Isoform M1 of Pyruvate kinase PKM OS=Homo sapiens GN=PKM;Pyruvate kinase PKM OS=Homo sapiens GN=PKM PE=1 SV=4;Isoform 3 of Pyruvate kinase PKM OS=Homo sapiens GN=PKM	0	179.77	36353000	48081000	44332000	67748000	30259000	30563000	43385000	27460000	13680000	1069200	1414100	1303900	1992600	889980	898920	1276000	807650	40280000	42363000	42010000	40562000	29094000	26902000	34382000	30874000	41303750	30313000	0.733904	0.0005786
Q969P0-3;Q969P0	Q969P0-3;Q969P0	Immunoglobulin superfamily member 8	IGSF8	Isoform 3 of Immunoglobulin superfamily member 8 OS=Homo sapiens GN=IGSF8;Immunoglobulin superfamily member 8 OS=Homo sapiens GN=IGSF8 PE=1 SV=1	0	28.856	38357000	50987000	57540000	54529000	29463000	28771000	16593000	17019000	17081000	1475300	1961000	2213100	2097300	1133200	1106600	638210	654590	40888000	38525000	43142000	49911000	31563000	31791000	34717000	28297000	43116500	31592000	0.732713	0.00606192
P54289-2;P54289-5;P54289-3;P54289;P54289-4;Q9NY47-4;Q9NY47-2;Q9NY47-3;Q9NY47;Q9NY47-5	P54289-2;P54289-5;P54289-3;P54289;P54289-4	Voltage-dependent calcium channel subunit alpha-2/delta-1;Voltage-dependent calcium channel subunit alpha-2-1;Voltage-dependent calcium channel subunit delta-1	CACNA2D1	Isoform 2 of Voltage-dependent calcium channel subunit alpha-2/delta-1 OS=Homo sapiens GN=CACNA2D1;Isoform 5 of Voltage-dependent calcium channel subunit alpha-2/delta-1 OS=Homo sapiens GN=CACNA2D1;Isoform 3 of Voltage-dependent calcium channel subunit alp	0	112.35	51257000	36509000	44229000	41937000	26110000	19543000	25572000	12922000	7705200	967110	688850	834510	791270	492640	368740	482490	243810	40730000	37971000	39357000	38879000	34150000	28357000	30371000	21722000	39234250	28650000	0.730229	0.00736203
Q10471;Q10471-2	Q10471;Q10471-2	Polypeptide N-acetylgalactosaminyltransferase 2;Polypeptide N-acetylgalactosaminyltransferase 2 soluble form	GALNT2	Polypeptide N-acetylgalactosaminyltransferase 2 OS=Homo sapiens GN=GALNT2 PE=1 SV=1;Isoform 2 of Polypeptide N-acetylgalactosaminyltransferase 2 OS=Homo sapiens GN=GALNT2	0	13.361	2914000	3283800	3376500	1956900	2410200	2181000	2421500	1945900	898740	93999	105930	108920	63125	77748	70354	78113	62771	3075500	2508400	3626200		2382600	2287300	2359300	1930400	3.07003e+06	2239900	0.729601	0.0383294
P78509-3;P78509-2;P78509	P78509-3;P78509-2;P78509	Reelin	RELN	Isoform 3 of Reelin OS=Homo sapiens GN=RELN;Isoform 2 of Reelin OS=Homo sapiens GN=RELN;Reelin OS=Homo sapiens GN=RELN PE=1 SV=3	0	195.34	92686000	82055000	83517000	93840000	47555000	49233000	45731000	44640000	6483600	735600	651230	662830	744770	377420	390740	362940	354290	86603000	80798000	77585000	76855000	62960000	60762000	58441000	52467000	80460250	58657500	0.729025	0.000464135
P05408-2	P05408-2	Neuroendocrine protein 7B2;N-terminal peptide;C-terminal peptide	SCG5	Isoform 2 of Neuroendocrine protein 7B2 OS=Homo sapiens GN=SCG5	0	98	15374000	14305000	14355000	17950000	7194000	8240100	14093000	9076500	19699000	1708300	1589400	1595000	1994400	799340	915560	1565900	1008500	15307000	14604000	13432000	14997000	10691000	8042600	14007000	9783000	14585000	10630900	0.728893	0.0239952
Q9NS98	Q9NS98	Semaphorin-3G	SEMA3G	Semaphorin-3G OS=Homo sapiens GN=SEMA3G PE=2 SV=1	0	31.217	4746200	5245500	5584600	6018100	1248700	1860300	3615900	1575100	1115200	118660	131140	139610	150450	31216	46508	90397	39377	4011000	4723000	3961700	4035200		2768300	3853400	2517100	4182725	3.04627e+06	0.728297	0.0374928
P0C0L5	P0C0L5	Complement C4-B;Complement C4 beta chain;Complement C4-B alpha chain;C4a anaphylatoxin;C4b-B;C4d-B;Complement C4 gamma chain	C4B	Complement C4-B OS=Homo sapiens GN=C4B PE=1 SV=2	0	172.75	100410000	110150000	123810000	133900000	69136000	76387000	78787000	98644000	27200000	1239600	1359800	1528600	1653100	853530	943050	972680	1217800	126000000	132220000	138490000	142330000	98190000	95130000	81477000	117520000	134760000	98079250	0.727807	0.00434635
P35443;CON__ENSEMBL:ENSBTAP00000006074	P35443	Thrombospondin-4	THBS4	Thrombospondin-4 OS=Homo sapiens GN=THBS4 PE=1 SV=2	0	23.276	2198800	456690	1157300	114920	354270	1433900	166560	219410	304460	54971	11417	28934	2872.9	8856.8	35847	4164	5485.2	1515100	912770	1315900			1037700		778600	1.24792e+06	908150	0.727729	0.264614
P01860	P01860	Ig gamma-3 chain C region	IGHG3	Immunoglobulin heavy constant gamma 3 OS=Homo sapiens GN=IGHG3 PE=1 SV=2	0	323.31	730630000	741730000	637010000	607590000	281720000	440230000	348590000	521710000	387880000	42978000	43631000	37471000	35740000	16572000	25896000	20505000	30689000	634990000	604010000	560610000	547950000	386620000	438690000	410200000	470390000	586890000	426475000	0.726669	0.00101453
Q9P2S2;Q9P2S2-2;P58401	Q9P2S2;Q9P2S2-2	Neurexin-2	NRXN2	Neurexin-2 OS=Homo sapiens GN=NRXN2 PE=2 SV=1;Isoform 2a of Neurexin-2 OS=Homo sapiens GN=NRXN2	0	61.923	37819000	37745000	41201000	45010000	21390000	16887000	20480000	20378000	4990100	484860	483910	528220	577050	274240	216500	262560	261260	35757000	34941000	37187000	37444000	28200000	23925000	29022000	24373000	36332250	26380000	0.726077	0.000439006
Q92823-3;Q92823-6;Q92823-2;Q92823;Q92823-5;Q92823-4	Q92823-3;Q92823-6;Q92823-2;Q92823;Q92823-5;Q92823-4	Neuronal cell adhesion molecule	NRCAM	Isoform 3 of Neuronal cell adhesion molecule OS=Homo sapiens GN=NRCAM;Isoform 6 of Neuronal cell adhesion molecule OS=Homo sapiens GN=NRCAM;Isoform 2 of Neuronal cell adhesion molecule OS=Homo sapiens GN=NRCAM;Neuronal cell adhesion molecule OS=Homo sapien	0	323.31	499920000	487880000	527350000	608670000	270510000	271740000	336440000	369660000	87788000	8770500	8559400	9251700	10678000	4745800	4767400	5902400	6485300	447090000	499840000	498270000	495450000	347350000	361310000	339600000	360760000	485162500	352255000	0.726056	7.13708e-05
A0A075B6K4;P01715	A0A075B6K4		IGLV3-10	Immunoglobulin lambda variable 3-10 OS=Homo sapiens GN=IGLV3-10 PE=3 SV=2	0	6.8931	26565000	29121000	31809000	35145000	21967000	21293000	20017000	23394000	71216000	6641200	7280200	7952400	8786300	5491700	5323200	5004300	5848600	25591000	30214000	36266000	35928000	20085000	22001000	23168000	27281000	31999750	23133750	0.722935	0.0243922
Q9Y4C0;Q9Y4C0-4;Q9Y4C0-3;Q9HDB5-3;Q9HDB5-2;Q9HDB5-4;Q9HDB5	Q9Y4C0;Q9Y4C0-4;Q9Y4C0-3	Neurexin-3	NRXN3	Neurexin-3 OS=Homo sapiens GN=NRXN3 PE=1 SV=4;Isoform 4a of Neurexin-3 OS=Homo sapiens GN=NRXN3;Isoform 3a of Neurexin-3 OS=Homo sapiens GN=NRXN3	0	170.65	46161000	55444000	65899000	75779000	27002000	29983000	30602000	31445000	6809700	599490	720050	855830	984140	350680	389390	397430	408380	50608000	51656000	47875000	53788000	32664000	37684000	39575000	36909000	50981750	36708000	0.720022	0.000294683
P07333;P07333-2	P07333;P07333-2	Macrophage colony-stimulating factor 1 receptor	CSF1R	Macrophage colony-stimulating factor 1 receptor OS=Homo sapiens GN=CSF1R PE=1 SV=2;Isoform 2 of Macrophage colony-stimulating factor 1 receptor OS=Homo sapiens GN=CSF1R	0	73.949	30955000	32911000	36732000	36804000	22482000	16545000	17309000	17819000	10162000	910430	967960	1080400	1082500	661230	486620	509100	524090	29967000	30742000	30855000	28308000	21627000	24103000	20696000	19154000	29968000	21395000	0.713928	0.000364841
P41222	P41222	Prostaglandin-H2 D-isomerase	PTGDS	Prostaglandin-H2 D-isomerase OS=Homo sapiens GN=PTGDS PE=1 SV=1	0	323.31	11103000000	9996200000	9869800000	11640000000	6261800000	7806000000	7640700000	8157400000	14099000000	1387900000	1249500000	1233700000	1455000000	782730000	975740000	955090000	1019700000	10798000000	9923900000	10401000000	9146700000	6900300000	7492200000	7042100000	7202900000	10067400000	7159375000	0.711144	0.000249484
Q9BTY2;Q9BTY2-2	Q9BTY2	Plasma alpha-L-fucosidase	FUCA2	Plasma alpha-L-fucosidase OS=Homo sapiens GN=FUCA2 PE=1 SV=2	0	18.427	10719000	4672900	7430600	6714500	1233900	4183700	3296600	4829300	3415600	446640	194710	309610	279770	51414	174320	137360	201220	6764600	6182400	6693200	5635200	3650400	5353600	4285800	4672300	6318850	4490525	0.710655	0.00613949
P61769	P61769	Beta-2-microglobulin;Beta-2-microglobulin form pI 5.3	B2M	Beta-2-microglobulin OS=Homo sapiens GN=B2M PE=1 SV=1	0	72.54	1763800000	1623000000	1549400000	1295300000	375760000	509980000	750030000	963820000	2540200000	293960000	270500000	258240000	215890000	62627000	84996000	125000000	160640000	1266000000	1431900000	1346400000	1124900000	749490000	876910000	1069400000	975200000	1292300000	917750000	0.710168	0.0074604
Q9HAR2-3;Q9HAR2-2;Q9HAR2;Q9HAR2-4	Q9HAR2-3;Q9HAR2-2;Q9HAR2;Q9HAR2-4	Latrophilin-3	LPHN3	Isoform 3 of Adhesion G protein-coupled receptor L3 OS=Homo sapiens GN=ADGRL3;Isoform 2 of Adhesion G protein-coupled receptor L3 OS=Homo sapiens GN=ADGRL3;Adhesion G protein-coupled receptor L3 OS=Homo sapiens GN=ADGRL3 PE=1 SV=2;Isoform 4 of Adhesion G p	0	9.7106	3113900	2945000	3308300	4787000	1351800	824550	1671300	1506100	907940	81945	77501	87059	125970	35574	21699	43982	39635	2826500	3131700	3341000	3597100	2627600		2073200	2165600	3224075	2288800	0.709909	0.0115422
P16070-15;P16070-18;P16070-12;P16070-14;P16070-13;P16070-11;P16070-10;P16070-16;P16070-8;P16070-9;P16070-17;P16070-6;P16070-4;P16070-3;P16070-7;P16070-5;P16070;P16070-19	P16070-15;P16070-18;P16070-12;P16070-14;P16070-13;P16070-11;P16070-10;P16070-16;P16070-8;P16070-9;P16070-17;P16070-6;P16070-4;P16070-3;P16070-7;P16070-5;P16070;P16070-19	CD44 antigen	CD44	Isoform 15 of CD44 antigen OS=Homo sapiens GN=CD44;Isoform 18 of CD44 antigen OS=Homo sapiens GN=CD44;Isoform 12 of CD44 antigen OS=Homo sapiens GN=CD44;Isoform 14 of CD44 antigen OS=Homo sapiens GN=CD44;Isoform 13 of CD44 antigen OS=Homo sapiens GN=CD44;I	0	17.873	37486000	39758000	42180000	49119000	20095000	27515000	19924000	21743000	52259000	4685700	4969800	5272400	6139900	2511800	3439400	2490400	2717800	35223000	36612000	40975000	45711000	28493000	30665000	26012000	27291000	39630250	28115250	0.709439	0.00416543
Q13740-2;Q13740;Q13740-4;Q13740-3	Q13740-2;Q13740	CD166 antigen	ALCAM	Isoform 2 of CD166 antigen OS=Homo sapiens GN=ALCAM;CD166 antigen OS=Homo sapiens GN=ALCAM PE=1 SV=2	0	49.431	26687000	31706000	30263000	31654000	12761000	10885000	15080000	18895000	10148000	889570	1056900	1008800	1055100	425370	362830	502650	629830	28995000	29089000	26185000	27888000	17960000	17887000	20957000	22471000	28039250	19818750	0.706822	0.000801132
Q8TEU8;Q96NZ8	Q8TEU8	WAP, Kazal, immunoglobulin, Kunitz and NTR domain-containing protein 2	WFIKKN2	WAP, Kazal, immunoglobulin, Kunitz and NTR domain-containing protein 2 OS=Homo sapiens GN=WFIKKN2 PE=1 SV=1	0	39.764	18555000	19758000	24786000	25602000	9142300	9540900	7828200	11366000	7930600	773130	823240	1032700	1066800	380930	397540	326180	473590	14607000	19373000	19391000	22289000	11972000	11239000	13882000	16233000	18915000	13331500	0.704811	0.0283206
Q6UXB8-2;Q6UXB8	Q6UXB8-2;Q6UXB8	Peptidase inhibitor 16	PI16	Isoform 2 of Peptidase inhibitor 16 OS=Homo sapiens GN=PI16;Peptidase inhibitor 16 OS=Homo sapiens GN=PI16 PE=1 SV=1	0	69.075	22774000	27072000	27837000	29459000	16004000	14448000	19760000	21999000	23192000	1897800	2256000	2319800	2454900	1333700	1204000	1646700	1833300	23204000	26438000	26969000	29909000	16935000	17983000	18936000	20848000	26630000	18675500	0.701296	0.00256751
Q16769;Q16769-2	Q16769;Q16769-2	Glutaminyl-peptide cyclotransferase	QPCT	Glutaminyl-peptide cyclotransferase OS=Homo sapiens GN=QPCT PE=1 SV=1;Isoform 2 of Glutaminyl-peptide cyclotransferase OS=Homo sapiens GN=QPCT	0	13.624	11320000	14603000	11602000	15112000	5945000	8566100	6656900	12130000	8298200	707470	912680	725130	944470	371560	535380	416060	758110	13936000	13207000	9864300	15269000	8321700	9185500	8333900	10790000	13069075	9157775	0.700721	0.0229355
P23435;Q8IUK8	P23435;Q8IUK8	Cerebellin-1;Cerebellin;[des-Ser1]-cerebellin;Cerebellin-2	CBLN1;CBLN2	Cerebellin-1 OS=Homo sapiens GN=CBLN1 PE=1 SV=1;Cerebellin-2 OS=Homo sapiens GN=CBLN2 PE=2 SV=1	0	5.152	3268100	1604200	1762800	1068200	488820	473540	1004300	861670	1197100	272340	133690	146900	89019	40735	39462	83689	71806	1923400	1793200	1534600	1119300			1061500	1163000	1592625	1112250	0.698375	0.147183
Q9NQ79-2;Q9NQ79;Q9NQ79-3	Q9NQ79-2;Q9NQ79;Q9NQ79-3	Cartilage acidic protein 1	CRTAC1	Isoform 2 of Cartilage acidic protein 1 OS=Homo sapiens GN=CRTAC1;Cartilage acidic protein 1 OS=Homo sapiens GN=CRTAC1 PE=1 SV=2;Isoform 3 of Cartilage acidic protein 1 OS=Homo sapiens GN=CRTAC1	0	275.2	97770000	119210000	124510000	158430000	46945000	85124000	80554000	79635000	46035000	3621100	4415400	4611500	5867900	1738700	3152700	2983500	2949400	114650000	107720000	116400000	127770000	75811000	83622000	79005000	86813000	116635000	81312750	0.697156	0.00032943
Q92520	Q92520	Protein FAM3C	FAM3C	Protein FAM3C OS=Homo sapiens GN=FAM3C PE=1 SV=1	0	212.04	142520000	203600000	248820000	240890000	131340000	129300000	116390000	132130000	155970000	10963000	15661000	19140000	18530000	10103000	9946300	8952800	10164000	200610000	199740000	218070000	183180000	148810000	148890000	129900000	129670000	200400000	139317500	0.695197	0.000501584
Q9UBP4	Q9UBP4	Dickkopf-related protein 3	DKK3	Dickkopf-related protein 3 OS=Homo sapiens GN=DKK3 PE=1 SV=2	0	323.31	1235700000	1020100000	1128600000	1275000000	609100000	648520000	658190000	656230000	587410000	61784000	51003000	56428000	63749000	30455000	32426000	32910000	32812000	1110300000	989070000	1057200000	1114400000	716530000	730900000	742330000	772900000	1067742500	740665000	0.693674	4.78636e-05
Q6MZW2;Q6MZW2-2;Q6MZW2-3	Q6MZW2;Q6MZW2-2;Q6MZW2-3	Follistatin-related protein 4	FSTL4	Follistatin-related protein 4 OS=Homo sapiens GN=FSTL4 PE=2 SV=3;Isoform 2 of Follistatin-related protein 4 OS=Homo sapiens GN=FSTL4;Isoform 3 of Follistatin-related protein 4 OS=Homo sapiens GN=FSTL4	0	49.427	8049900	10439000	9381700	10155000	5428200	3134400	5159100	3559800	1646900	164280	213040	191460	207240	110780	63968	105290	72650	7299300	7821000	9251000	8293100	6339500	4126700	5986000	6129000	8166100	5645300	0.691309	0.00867175
Q6UXD5-2;Q6UXD5-3;Q6UXD5-5;Q6UXD5;Q6UXD5-6;Q6UXD5-4	Q6UXD5-2;Q6UXD5-3;Q6UXD5-5;Q6UXD5;Q6UXD5-6;Q6UXD5-4	Seizure 6-like protein 2	SEZ6L2	Isoform 2 of Seizure 6-like protein 2 OS=Homo sapiens GN=SEZ6L2;Isoform 3 of Seizure 6-like protein 2 OS=Homo sapiens GN=SEZ6L2;Isoform 5 of Seizure 6-like protein 2 OS=Homo sapiens GN=SEZ6L2;Seizure 6-like protein 2 OS=Homo sapiens GN=SEZ6L2 PE=1 SV=2;Iso	0	39.298	23262000	15350000	11870000	9860900	8054800	2507100	3404000	1734700	5139700	969260	639590	494590	410870	335620	104460	141830	72280	12963000	11476000	10832000	14235000	9588900	6867600	7069800	10680000	12376500	8551575	0.690953	0.0196781
Q14982-3;Q14982-2;Q14982;Q14982-4	Q14982-3;Q14982-2;Q14982;Q14982-4	Opioid-binding protein/cell adhesion molecule	OPCML	Isoform 3 of Opioid-binding protein/cell adhesion molecule OS=Homo sapiens GN=OPCML;Isoform 2 of Opioid-binding protein/cell adhesion molecule OS=Homo sapiens GN=OPCML;Opioid-binding protein/cell adhesion molecule OS=Homo sapiens GN=OPCML PE=1 SV=1;Isoform	0	73.39	44876000	38914000	37735000	45029000	20730000	16290000	20928000	23391000	28012000	3205400	2779600	2695400	3216300	1480700	1163600	1494900	1670800	35127000	31853000	28101000	32297000	23173000	23298000	21029000	20422000	31844500	21980500	0.690245	0.000892243
P02649;CON__Q03247	P02649	Apolipoprotein E	APOE	Apolipoprotein E OS=Homo sapiens GN=APOE PE=1 SV=1	0	323.31	5538400000	5746900000	6315500000	6251000000	4113400000	4133300000	4347000000	4460500000	2992400000	251750000	261220000	287070000	284130000	186970000	187880000	197590000	202750000	5961200000	6176200000	6540100000	6022100000	4312300000	4134400000	4321300000	4204700000	6174900000	4243175000	0.687165	8.08458e-06
P11362-9;P11362-8;P11362-20;P11362-7;P11362-2;P11362-19;P11362;P11362-21;P11362-18;P11362-16;P11362-13;P11362-12;P11362-11;P11362-10;P11362-6;P11362-5;P11362-4;P11362-14;P11362-3;P11362-15	P11362-9;P11362-8;P11362-20;P11362-7;P11362-2;P11362-19;P11362;P11362-21;P11362-18;P11362-16;P11362-13;P11362-12;P11362-11;P11362-10;P11362-6;P11362-5;P11362-4;P11362-14;P11362-3	Fibroblast growth factor receptor 1	FGFR1	Isoform 5 of Fibroblast growth factor receptor 1 OS=Homo sapiens GN=FGFR1;Isoform 2 of Fibroblast growth factor receptor 1 OS=Homo sapiens GN=FGFR1;Isoform 20 of Fibroblast growth factor receptor 1 OS=Homo sapiens GN=FGFR1;Isoform 14 of Fibroblast growth f	0	6.9249	4877800	5470200	5653400	7642100	1944800	2895600	3867600	4388300	2055000	174210	195360	201910	272930	69456	103420	138130	156730	4342500	5169200	5173500	6092400	3305000	3234400	3366300	4370000	5194400	3568925	0.687072	0.0108799
Q14C87;Q14C87-2	Q14C87;Q14C87-2	Transmembrane protein 132D	TMEM132D	Transmembrane protein 132D OS=Homo sapiens GN=TMEM132D PE=1 SV=1;Isoform 2 of Transmembrane protein 132D OS=Homo sapiens GN=TMEM132D	0	19.319	1713500	1064000	777680	842530	1109000	725440	748710	409900	184360	33598	20863	15249	16520	21745	14224	14681	8037.2	2022100	997820	690730	626400	1241400	727280	675710	334720	1.08426e+06	744778	0.686898	0.398074
Q9Y2T3-2;Q9Y2T3;Q9Y2T3-3	Q9Y2T3-2;Q9Y2T3;Q9Y2T3-3	Guanine deaminase	GDA	Isoform 2 of Guanine deaminase OS=Homo sapiens GN=GDA;Guanine deaminase OS=Homo sapiens GN=GDA PE=1 SV=1;Isoform 3 of Guanine deaminase OS=Homo sapiens GN=GDA	0	14.301	5036600	4031900	5028100	4272000	2641300	799120	1655000	2354900	1931800	228940	183270	228550	194180	120060	36323	75227	107040	3682500	3724500	4421700	3596700	3089400	2870400	2257200	2358800	3856350	2643950	0.685609	0.00461774
O75326;O75326-2	O75326;O75326-2	Semaphorin-7A	SEMA7A	Semaphorin-7A OS=Homo sapiens GN=SEMA7A PE=1 SV=1;Isoform 2 of Semaphorin-7A OS=Homo sapiens GN=SEMA7A	0	94.223	60350000	64853000	72264000	73725000	30041000	33764000	39292000	15565000	18832000	1828800	1965200	2189800	2234100	910340	1023200	1190700	471650	63609000	57593000	61540000	54042000	38902000	39780000	44282000	38836000	59196000	40450000	0.683323	0.000282844
O00584;O00584-2	O00584	Ribonuclease T2	RNASET2	Ribonuclease T2 OS=Homo sapiens GN=RNASET2 PE=1 SV=2	0	131.64	10123000	6967700	8025900	21469000	9721000	9244900	5564100	5482200	8763600	723040	497690	573280	1533500	694360	660350	397440	391590	9302100	9585500	11540000	14695000	7766500	8363200	7434500	7193600	11280650	7689450	0.68165	0.0298437
Q53EL9-3;Q53EL9;Q53EL9-2;Q53EL9-4	Q53EL9-3;Q53EL9;Q53EL9-2	Seizure protein 6 homolog	SEZ6	Isoform 3 of Seizure protein 6 homolog OS=Homo sapiens GN=SEZ6;Seizure protein 6 homolog OS=Homo sapiens GN=SEZ6 PE=1 SV=2;Isoform 2 of Seizure protein 6 homolog OS=Homo sapiens GN=SEZ6	0	36.008	23325000	23543000	28301000	34449000	14050000	9551100	9780700	20539000	7078300	613820	619560	744760	906550	369740	251350	257390	540500	22173000	29344000	26686000	29495000	19394000	18328000	14019000	21586000	26924500	18331750	0.680858	0.0103264
P55286	P55286	Cadherin-8	CDH8	Cadherin-8 OS=Homo sapiens GN=CDH8 PE=2 SV=2	0	11.662	2373500	2477700	2510800	3496800	1374500	1779900	1690000	2010700	904410	84768	88488	89672	124890	49088	63566	60357	71810	2687300	2832500	2107600	2683600	1531200	1814300	1680900	1988400	2577750	1753700	0.680322	0.00461495
Q99674;Q99674-4;Q99674-5;Q99674-2;Q99674-3	Q99674;Q99674-4;Q99674-5	Cell growth regulator with EF hand domain protein 1	CGREF1	Cell growth regulator with EF hand domain protein 1 OS=Homo sapiens GN=CGREF1 PE=2 SV=2;Isoform 4 of Cell growth regulator with EF hand domain protein 1 OS=Homo sapiens GN=CGREF1;Isoform 5 of Cell growth regulator with EF hand domain protein 1 OS=Homo sapi	0	77.177	14493000	9413300	11692000	22567000	8293400	7336800	6809700	1513100	9986200	1035200	672380	835160	1611900	592380	524050	486410	108080	14703000	14004000	15285000	13937000	11220000	9835200	8496100		14482250	9.85043e+06	0.680173	0.00170449
O15031	O15031	Plexin-B2	PLXNB2	Plexin-B2 OS=Homo sapiens GN=PLXNB2 PE=1 SV=3	0	79.76	9441600	10666000	7201600	14347000	7192600	6344400	5048800	7800700	1174300	104910	118510	80018	159410	79918	70493	56098	86674	8615200	8761800	10015000	12801000	5928100	6421200	7002900	7944700	10048250	6824225	0.679146	0.0229462
Q12907	Q12907	Vesicular integral-membrane protein VIP36	LMAN2	Vesicular integral-membrane protein VIP36 OS=Homo sapiens GN=LMAN2 PE=1 SV=1	0	117.6	32537000	36593000	31034000	48002000	17272000	19561000	15060000	23307000	21961000	1807600	2033000	1724100	2666800	959570	1086700	836690	1294800	29300000	33577000	32091000	36557000	19025000	23496000	21157000	25148000	32881250	22206500	0.675354	0.00185895
Q13449	Q13449	Limbic system-associated membrane protein	LSAMP	Limbic system-associated membrane protein OS=Homo sapiens GN=LSAMP PE=1 SV=2	0	116.63	95887000	76998000	144840000	149220000	86081000	67214000	66068000	70069000	62285000	4794400	3849900	7241900	7461100	4304000	3360700	3303400	3503500	101940000	98649000	110800000	120130000	86068000	74385000	69050000	61871000	107879750	72843500	0.675229	0.00247223
P23471-2;P23471;P23471-3	P23471-2;P23471;P23471-3	Receptor-type tyrosine-protein phosphatase zeta	PTPRZ1	Isoform 2 of Receptor-type tyrosine-protein phosphatase zeta OS=Homo sapiens GN=PTPRZ1;Receptor-type tyrosine-protein phosphatase zeta OS=Homo sapiens GN=PTPRZ1 PE=1 SV=4;Isoform 3 of Receptor-type tyrosine-protein phosphatase zeta OS=Homo sapiens GN=PTPRZ	0	151.13	32615000	41733000	55935000	59759000	24184000	27012000	32401000	28953000	6119900	429140	549120	735980	786310	318210	355420	426320	380960	41508000	43196000	49341000	48186000	32281000	25098000	35159000	30098000	45557750	30659000	0.67297	0.00195402
P23142-4	P23142-4	Fibulin-1	FBLN1	Isoform C of Fibulin-1 OS=Homo sapiens GN=FBLN1	0	323.31	407170000	447580000	510050000	554520000	206330000	307070000	264890000	294940000	162690000	14040000	15434000	17588000	19122000	7114900	10589000	9134100	10170000	383430000	438100000	477240000	473510000	262790000	306040000	305310000	317720000	443070000	297965000	0.672501	0.00111652
P10451-5;P10451-3;P10451-4;P10451-2;P10451;CON__P31096	P10451-5;P10451-3;P10451-4;P10451-2;P10451	Osteopontin	SPP1	Isoform 5 of Osteopontin OS=Homo sapiens GN=SPP1;Isoform C of Osteopontin OS=Homo sapiens GN=SPP1;Isoform D of Osteopontin OS=Homo sapiens GN=SPP1;Isoform B of Osteopontin OS=Homo sapiens GN=SPP1;Osteopontin OS=Homo sapiens GN=SPP1 PE=1 SV=1	0	60.609	269260000	339750000	268940000	301910000	46188000	126210000	167220000	194110000	298170000	24479000	30887000	24449000	27446000	4198900	11474000	15202000	17647000	272670000	276280000	288960000	260370000	198340000	175080000	163860000	200240000	274570000	184380000	0.671523	0.000150667
Q15818	Q15818	Neuronal pentraxin-1	NPTX1	Neuronal pentraxin-1 OS=Homo sapiens GN=NPTX1 PE=2 SV=2	0	250.31	92683000	100530000	120880000	87130000	50578000	42971000	39472000	57217000	40275000	4413500	4787300	5756000	4149100	2408500	2046300	1879600	2724600	81971000	92884000	87897000	83845000	57639000	54459000	59790000	59426000	86649250	57828500	0.667386	4.05171e-05
O95967	O95967	EGF-containing fibulin-like extracellular matrix protein 2	EFEMP2	EGF-containing fibulin-like extracellular matrix protein 2 OS=Homo sapiens GN=EFEMP2 PE=1 SV=3	0	7.5759	4811200	4490500	4195800	5744900	1910300	2648400	3322000	3422700	2147200	218690	204110	190720	261130	86830	120380	151000	155580	5537900	3154400	3608700	5009200		2362600	3140800	3121600	4327550	2875000	0.664348	0.0931242
Q9BZR6	Q9BZR6	Reticulon-4 receptor	RTN4R	Reticulon-4 receptor OS=Homo sapiens GN=RTN4R PE=1 SV=1	0	30.472	16545000	9051500	7652800	12030000	6383900	3884200	3054000	3989800	3112100	590890	323270	273310	429650	228000	138720	109070	142490	16258000	10664000	7348900	8830500	6984900	6792100			10775350	6888500	0.639283	0.254564
Q92752-2;Q92752	Q92752-2;Q92752	Tenascin-R	TNR	Isoform 2 of Tenascin-R OS=Homo sapiens GN=TNR;Tenascin-R OS=Homo sapiens GN=TNR PE=1 SV=3	0	6.6209	3335200	2307200	3342600	5192100	2013500	1488200	1257300	755280	622570	64139	44369	64281	99848	38721	28620	24178	14525	3928900	2863000	2725700	4386700	2285900	2063700			3476075	2174800	0.625648	0.10065
P0DOY3	P0DOY3			Immunoglobulin lambda constant 3 OS=Homo sapiens GN=IGLC3 PE=1 SV=1	0	7.4497	1337400	2046300	2740300	3998200	748390	1206000	1300100	1643600	4032000	191050	292330	391470	571180	106910	172290	185730	234800	1211100	2049800	2647700	3700000		1241200	1375100	1719200	2402150	1.44517e+06	0.601614	0.189606
O94919	O94919	Endonuclease domain-containing 1 protein	ENDOD1	Endonuclease domain-containing 1 protein OS=Homo sapiens GN=ENDOD1 PE=1 SV=2	0	111.62	16293000	10015000	16695000	12028000	2040800	3104000	7536000	1203200	5682900	678890	417290	695640	501160	85032	129340	314000	50132	14933000	12567000	9337100	16676000	5894000	6822000	11181000		13378275	7.96567e+06	0.595418	0.0671375
Q9P0K1-4;Q9P0K1-3;Q9P0K1-5;Q9P0K1-2;Q9P0K1	Q9P0K1-4;Q9P0K1-3;Q9P0K1-5;Q9P0K1-2;Q9P0K1	Disintegrin and metalloproteinase domain-containing protein 22	ADAM22	Isoform 4 of Disintegrin and metalloproteinase domain-containing protein 22 OS=Homo sapiens GN=ADAM22;Isoform 3 of Disintegrin and metalloproteinase domain-containing protein 22 OS=Homo sapiens GN=ADAM22;Isoform 5 of Disintegrin and metalloproteinase domai	0	16.635	12677000	20792000	13974000	30452000	7079500	7772000	13463000	12196000	4402700	333620	547150	367740	801380	186300	204530	354280	320960	15467000	14988000	15297000	28531000	8408200	7687600	11200000	14830000	18570750	10531450	0.567099	0.0725387
Q92820	Q92820	Gamma-glutamyl hydrolase	GGH	Gamma-glutamyl hydrolase OS=Homo sapiens GN=GGH PE=1 SV=2	0	12.208	7663600	4356200	4655000	6785200	2219500	0	894270	4370200	2838000	478970	272260	290940	424080	138720	0	55892	273140	5664600	3265400	5644300	4965000	2482000			3024600	4884825	2753300	0.563644	0.0686991
Q8N2S1-2;Q8N2S1-3;Q8N2S1;Q8N2S1-4	Q8N2S1-2;Q8N2S1-3;Q8N2S1	Latent-transforming growth factor beta-binding protein 4	LTBP4	Isoform 2 of Latent-transforming growth factor beta-binding protein 4 OS=Homo sapiens GN=LTBP4;Isoform 3 of Latent-transforming growth factor beta-binding protein 4 OS=Homo sapiens GN=LTBP4;Latent-transforming growth factor beta-binding protein 4 OS=Homo s	0	64.283	2070700	3455300	3831100	12672000	1729000	841430	1516400	1216900	590690	27982	46694	51772	171240	23364	11371	20492	16445	2636500	4303100	4532900	7106100	3081000	1912800	2321000	2331100	4644650	2411475	0.519194	0.0578674
