# Supplementary material for: Potential biomarkers of spinal dural arteriovenous fistula: C4BPA and C1QA
Source: J Neuroinflammation. 2022 Jun 22;19:165. doi: 10.1186/s12974-022-02522-x (PMC9215050; doi:10.1186/s12974-022-02522-x)
Supplement: Supplementary file 4 — Additional file 4: Table S3. The result of protein quantification and differential analysis. [file 12974_2022_2522_MOESM4_ESM.zip › Supplementary table 3 The result of protein quantification and differential analysis/PLASMA_differential analysis.xlsx]

## Sheet: YOUCHUAN VS CONTROL 
Protein IDs	Gene names	Fasta headers	LFQ intensity CONTROL_1	LFQ intensity CONTROL_2	LFQ intensity CONTROL_3	LFQ intensity CONTROL_4	LFQ intensity YOUCHUAN_1	LFQ intensity YOUCHUAN_2	LFQ intensity YOUCHUAN_3	LFQ intensity YOUCHUAN_4	Average CONTROL	Average YOUCHUAN	YOUCHUAN/CONTROL	P value
P0DJI8;P0DJI9-2	SAA1	Serum amyloid A-1 protein OS=Homo sapiens GN=SAA1 PE=1 SV=1	16531000	15370000	15227000		82660000	90870000	90128000	89330000	1.57093e+07	88247000	5.61749	5.53016e-07
P33908;P33908-2	MAN1A1	Mannosyl-oligosaccharide 1,2-alpha-mannosidase IA OS=Homo sapiens GN=MAN1A1 PE=1 SV=3;Isoform 2 of Mannosyl-oligosaccharide 1,2-alpha-mannosidase IA OS=Homo sapiens GN=MAN1A1	1548000	1238900	1033000	1202700		2280400	2430800	1501700	1255650	2.07097e+06	1.64932	0.0302998
P18428	LBP	Lipopolysaccharide-binding protein OS=Homo sapiens GN=LBP PE=1 SV=3	33432000	32513000	33400000	33956000	54082000	55572000	54666000	49233000	33325250	53388250	1.60204	8.86361e-06
A0A0B4J1V2	IGHV2-26	Immunoglobulin heavy variable 2-26 OS=Homo sapiens GN=IGHV2-26 PE=3 SV=1		5192400	3789500		6885700	7434600	7521600	6147700	4490950	6997400	1.55811	0.0173002
P68871	HBB	Hemoglobin subunit beta OS=Homo sapiens GN=HBB PE=1 SV=2	4281000000	4426600000	4617600000	4539700000	2546800000	2723500000	2928400000	2833700000	4466225000	2758100000	0.617546	4.47289e-06
P69905;CON__P01966;P02008	HBA1	Hemoglobin subunit alpha OS=Homo sapiens GN=HBA1 PE=1 SV=2	3093000000	2766300000	3109500000	2924400000	1868900000	1852700000	1597100000	1989700000	2973300000	1827100000	0.614502	6.02611e-05
P02042;CON__Q3SX09;CON__P02070;P69892;P69891;P02100	HBD	Hemoglobin subunit delta OS=Homo sapiens GN=HBD PE=1 SV=2	31920000	27168000	32026000	32699000	19836000	15361000	18392000	17360000	30953250	17737250	0.573034	0.000160645
P61769	B2M	Beta-2-microglobulin OS=Homo sapiens GN=B2M PE=1 SV=1	12732000	15957000	11002000	17752000	7717300	8511000	8409600	7591000	14360750	8057225	0.561059	0.00650313
P01704		Immunoglobulin lambda variable 2-14 OS=Homo sapiens GN=IGLV2-14 PE=1 SV=2	16138000	17450000	14887000		7368400	7744800	6523100	10333000	1.61583e+07	7992325	0.494626	0.000864795
P0DOX3;P01880;P01880-2	IGHD	Immunoglobulin delta heavy chain OS=Homo sapiens PE=1 SV=1;Immunoglobulin heavy constant delta OS=Homo sapiens GN=IGHD PE=1 SV=3;Isoform 2 of Immunoglobulin heavy constant delta OS=Homo sapiens GN=IGHD	103200000	113650000	108210000	109800000	46997000	54508000	46695000	51147000	108715000	49836750	0.458417	8.42198e-07
P20742;P20742-2	PZP	Pregnancy zone protein OS=Homo sapiens GN=PZP PE=1 SV=4;Isoform 2 of Pregnancy zone protein OS=Homo sapiens GN=PZP	58842000	56392000	53843000	58032000	8496900	8069500	7936000	10413000	56777250	8728850	0.153739	2.00494e-08
P31944	CASP14	Caspase-14 OS=Homo sapiens GN=CASP14 PE=1 SV=2	14613000	12394000		14716000	19455000	23783000		19176000	1.39077e+07	2.08047e+07	1.49591	0.0145723
P22891;P22891-2	PROZ	Vitamin K-dependent protein Z OS=Homo sapiens GN=PROZ PE=1 SV=2;Isoform 2 of Vitamin K-dependent protein Z OS=Homo sapiens GN=PROZ		1270000	1259800	782580		1730700		1546800	1.10413e+06	1638750	1.4842	0.0920458
P11226	MBL2	Mannose-binding protein C OS=Homo sapiens GN=MBL2 PE=1 SV=2		3403900	3715500	3103000	4378200	5332900	4478800	5524800	3.40747e+06	4928675	1.44643	0.00986606
P02775	PPBP	Platelet basic protein OS=Homo sapiens GN=PPBP PE=1 SV=3	137270000	163920000	149150000	139250000	210440000	222100000	223340000	190880000	147397500	211690000	1.43618	0.000561364
P00739;P00739-2	HPR	Haptoglobin-related protein OS=Homo sapiens GN=HPR PE=2 SV=2;Isoform 2 of Haptoglobin-related protein OS=Homo sapiens GN=HPR	297650000	324430000	306510000	297650000	431440000	412360000	420830000	472080000	306560000	434177500	1.41629	0.000126606
A0A0C4DH34	IGHV4-28	Immunoglobulin heavy variable 4-28 OS=Homo sapiens GN=IGHV4-28 PE=3 SV=1	77745000		80667000	87154000		111680000	118070000		8.18553e+07	114875000	1.40339	0.00461174
P01742		Immunoglobulin heavy variable 1-69 OS=Homo sapiens GN=IGHV1-69 PE=1 SV=2	94949000	110030000	115840000	103630000	137160000	156890000	158310000	139000000	106112250	147840000	1.39324	0.00116776
P02655	APOC2	Apolipoprotein C-II OS=Homo sapiens GN=APOC2 PE=1 SV=1	216670000	228720000	228860000	180860000	364520000	290450000	252800000	275780000	213777500	295887500	1.38409	0.0217383
A0A0A0MT36	IGKV6D-21	Immunoglobulin kappa variable 6D-21 OS=Homo sapiens GN=IGKV6D-21 PE=3 SV=1	9495400	9574300	10204000	12019000	12642000	10612000	19862000	13145000	10323175	14065250	1.36249	0.123919
P02745	C1QA	Complement C1q subcomponent subunit A OS=Homo sapiens GN=C1QA PE=1 SV=2	46413000	46251000	36595000	40845000	62412000	51076000	62499000	51678000	42526000	56916250	1.33839	0.0111324
O14791;O14791-2;O14791-3	APOL1	Apolipoprotein L1 OS=Homo sapiens GN=APOL1 PE=1 SV=5;Isoform 2 of Apolipoprotein L1 OS=Homo sapiens GN=APOL1;Isoform 3 of Apolipoprotein L1 OS=Homo sapiens GN=APOL1	129550000	117240000	113610000	126160000	166770000	160970000	159830000	162250000	121640000	162455000	1.33554	5.36398e-05
A0A0C4DH33	IGHV1-24	Immunoglobulin heavy variable 1-24 OS=Homo sapiens GN=IGHV1-24 PE=3 SV=1	3812400	3843300	3419300	3928400	5451100	4533000	5184300	4751400	3750850	4979950	1.32769	0.00200804
P02763	ORM1	Alpha-1-acid glycoprotein 1 OS=Homo sapiens GN=ORM1 PE=1 SV=1	3414600000	3352500000	3728300000	3563700000	4434300000	4470000000	4757100000	4620000000	3514775000	4570350000	1.30033	8.07293e-05
P27918	CFP	Properdin OS=Homo sapiens GN=CFP PE=1 SV=2	17995000	21828000	19467000	21300000	25688000	27066000	26675000	24891000	20147500	26080000	1.29445	0.00105547
P02750	LRG1	Leucine-rich alpha-2-glycoprotein OS=Homo sapiens GN=LRG1 PE=1 SV=2	109560000	121730000	131060000	115170000	162600000	154890000	150710000	148380000	119380000	154145000	1.29121	0.000788294
P59666;P59665	DEFA3;DEFA1	Neutrophil defensin 3 OS=Homo sapiens GN=DEFA3 PE=1 SV=1;Neutrophil defensin 1 OS=Homo sapiens GN=DEFA1 PE=1 SV=1	8534400	8706200	7147400	7015700	10184000	12037000	10507000	7638600	7850925	10091650	1.28541	0.0694681
Q14624-2	ITIH4	Isoform 2 of Inter-alpha-trypsin inhibitor heavy chain H4 OS=Homo sapiens GN=ITIH4	933330		898760		1041500	1506000	967470		916045	1.17166e+06	1.27904	0.325535
A0A0C4DH72	IGKV1-6	Immunoglobulin kappa variable 1-6 OS=Homo sapiens GN=IGKV1-6 PE=3 SV=1	42987000	30494000	25177000	60034000	39328000		50518000	60566000	39673000	5.01373e+07	1.26376	0.364872
P01009;P01009-2;P01009-3;P20848	SERPINA1	Alpha-1-antitrypsin OS=Homo sapiens GN=SERPINA1 PE=1 SV=3;Isoform 2 of Alpha-1-antitrypsin OS=Homo sapiens GN=SERPINA1;Isoform 3 of Alpha-1-antitrypsin OS=Homo sapiens GN=SERPINA1	12146000000	12547000000	12323000000	12778000000	16152000000	15437000000	15293000000	16022000000	12448500000	15726000000	1.26328	1.2901e-05
Q06033-2;Q06033;CON__Q0V8M9	ITIH3	Isoform 2 of Inter-alpha-trypsin inhibitor heavy chain H3 OS=Homo sapiens GN=ITIH3;Inter-alpha-trypsin inhibitor heavy chain H3 OS=Homo sapiens GN=ITIH3 PE=1 SV=2	139600000	111190000	136220000	148110000	161760000	155950000	163550000	183570000	133780000	166207500	1.24239	0.0172982
Q9UK55;CON__ENSEMBL:ENSBTAP00000013050	SERPINA10	Protein Z-dependent protease inhibitor OS=Homo sapiens GN=SERPINA10 PE=1 SV=1	22388000	21955000	16627000	16443000	24186000	24603000	26698000	20486000	19353250	23993250	1.23975	0.0671738
P02788-2;P02788	LTF	Isoform DeltaLf of Lactotransferrin OS=Homo sapiens GN=LTF;Lactotransferrin OS=Homo sapiens GN=LTF PE=1 SV=6	3142700	4141600			3961400	4151500	5065800	4867700	3642150	4511600	1.23872	0.160839
P02652	APOA2	Apolipoprotein A-II OS=Homo sapiens GN=APOA2 PE=1 SV=1	3398300000	2729900000	2985600000	2438100000	4014500000	3654700000	3776200000	2829800000	2887975000	3568800000	1.23574	0.0833682
P02765;CON__P12763	AHSG	Alpha-2-HS-glycoprotein OS=Homo sapiens GN=AHSG PE=1 SV=1	1955200000	1856700000	1925200000	2018500000	2456100000	2372000000	2407000000	2336200000	1938900000	2392825000	1.23411	3.82672e-05
O75636;O75636-2	FCN3	Ficolin-3 OS=Homo sapiens GN=FCN3 PE=1 SV=2;Isoform 2 of Ficolin-3 OS=Homo sapiens GN=FCN3	69665000	81797000	68365000	73711000	91186000	91115000	100940000	77887000	73384500	90282000	1.23026	0.0237579
P01762;A0A0B4J1V1;P01763	IGHV3-21	Immunoglobulin heavy variable 3-11 OS=Homo sapiens GN=IGHV3-11 PE=1 SV=2;Immunoglobulin heavy variable 3-21 OS=Homo sapiens GN=IGHV3-21 PE=1 SV=1;Immunoglobulin heavy variable 3-48 OS=Homo sapiens GN=IGHV3-48 PE=1 SV=2	3464800		2925400	2502600	3405300		3869400		2.96427e+06	3637350	1.22707	0.190132
P02748;CON__Q3MHN2;REV__Q4AC99;Q96BY6-2;Q96BY6-3;Q96BY6	C9	Complement component C9 OS=Homo sapiens GN=C9 PE=1 SV=2	362480000	351210000	361880000	410820000	450370000	432900000	469070000	456240000	371597500	452145000	1.21676	0.00189189
Q9NZP8	C1RL	Complement C1r subcomponent-like protein OS=Homo sapiens GN=C1RL PE=1 SV=2	5501300	6662800		10111000	6828900	7352500	10839000	11056000	7.42503e+06	9019100	1.21469	0.406453
P01011;P01011-2;P01011-3	SERPINA3	Alpha-1-antichymotrypsin OS=Homo sapiens GN=SERPINA3 PE=1 SV=2	2574700000	2425200000	2448500000	2523600000	2878500000	3125400000	3112800000	2939500000	2493000000	3014050000	1.20901	0.000324068
P35542	SAA4	Serum amyloid A-4 protein OS=Homo sapiens GN=SAA4 PE=1 SV=2	296710000	261900000	275440000	257880000	345050000	340770000	294110000	314400000	272982500	323582500	1.18536	0.0141701
P02774;P02774-3;P02774-2;CON__Q3MHN5;CON__ENSEMBL:ENSBTAP00000018229	GC	Vitamin D-binding protein OS=Homo sapiens GN=GC PE=1 SV=1;Isoform 3 of Vitamin D-binding protein OS=Homo sapiens GN=GC;Isoform 2 of Vitamin D-binding protein OS=Homo sapiens GN=GC	2552600000	2823100000	2722900000	2944000000	3219800000	3225700000	3181200000	3429700000	2760650000	3264100000	1.18237	0.00236775
A0A087WW87;P01614;A0A075B6P5;P01615	IGKV2-40;IGKV2D-28	Immunoglobulin kappa variable 2-40 OS=Homo sapiens GN=IGKV2-40 PE=3 SV=2;Immunoglobulin kappa variable 2D-40 OS=Homo sapiens GN=IGKV2D-40 PE=1 SV=2;Immunoglobulin kappa variable 2-28 OS=Homo sapiens GN=IGKV2-28 PE=3 SV=1;Immunoglobulin kappa variable 2D-28	372080000	320310000	373740000	406880000	448070000	390300000	468330000	427360000	368252500	433515000	1.17722	0.0369827
P08697;P08697-2;CON__P28800	SERPINF2	Alpha-2-antiplasmin OS=Homo sapiens GN=SERPINF2 PE=1 SV=3;Isoform 2 of Alpha-2-antiplasmin OS=Homo sapiens GN=SERPINF2	318940000	273910000	329160000	329050000	384550000	364560000	337400000	378490000	312765000	366250000	1.17101	0.0191562
P0DOX2		Immunoglobulin alpha-2 heavy chain OS=Homo sapiens PE=1 SV=1	812500000	815990000	810180000	863920000	919520000	996840000	937880000	985190000	825647500	959857500	1.16255	0.001001
P06727;CON__Q32PJ2	APOA4	Apolipoprotein A-IV OS=Homo sapiens GN=APOA4 PE=1 SV=3	1265300000	1256600000	1328000000	1429600000	1421000000	1445700000	1561300000	1587300000	1319875000	1503825000	1.13937	0.0185473
P01024;O95568	C3	Complement C3 OS=Homo sapiens GN=C3 PE=1 SV=2	21455000000	21673000000	22140000000	22773000000	25238000000	24343000000	25389000000	25168000000	22010250000	25034500000	1.1374	0.000193368
Q96KN2	CNDP1	Beta-Ala-His dipeptidase OS=Homo sapiens GN=CNDP1 PE=1 SV=4	19839000	21549000	22414000	23843000	24722000	22025000	29271000	23645000	21911250	24915750	1.13712	0.13962
P05543;CON__Q9TT36	SERPINA7	Thyroxine-binding globulin OS=Homo sapiens GN=SERPINA7 PE=1 SV=2	78646000	76554000	87876000	89324000	82792000	85668000	111020000	96274000	83100000	93938500	1.13043	0.18053
Q04756;CON__ENSEMBL:ENSBTAP00000023055	HGFAC	Hepatocyte growth factor activator OS=Homo sapiens GN=HGFAC PE=1 SV=1	15939000	16401000	18267000	18505000	17606000	19551000	20734000	20227000	17278000	19529500	1.13031	0.054306
P07359	GP1BA	Platelet glycoprotein Ib alpha chain OS=Homo sapiens GN=GP1BA PE=1 SV=2	3263600	3787700	2991200	2622500	3878200	4107800	2274900	3955500	3166250	3554100	1.1225	0.462441
P02766	TTR	Transthyretin OS=Homo sapiens GN=TTR PE=1 SV=1	933600000	1030800000	969540000	999050000	1045100000	1063100000	1102800000	1192000000	983247500	1100750000	1.1195	0.0230046
P15169;CON__Q2KJ83	CPN1	Carboxypeptidase N catalytic chain OS=Homo sapiens GN=CPN1 PE=1 SV=1	31617000	28030000	32767000	33974000	33309000	38411000	35380000	33646000	31597000	35186500	1.1136	0.0838622
P02743	APCS	Serum amyloid P-component OS=Homo sapiens GN=APCS PE=1 SV=2	433690000	436010000	447040000	491140000	485310000	500990000	518540000	504580000	451970000	502355000	1.11148	0.0153281
P07358	C8B	Complement component C8 beta chain OS=Homo sapiens GN=C8B PE=1 SV=3	237960000	232810000	225370000	255460000	243410000	290380000	252940000	264930000	237900000	262915000	1.10515	0.0823215
P00751;P00751-2;CON__Q3KUS7	CFB	Complement factor B OS=Homo sapiens GN=CFB PE=1 SV=2;Isoform 2 of Complement factor B OS=Homo sapiens GN=CFB	1704800000	1749100000	1887200000	1900000000	1993800000	1937600000	1973600000	2097400000	1810275000	2000600000	1.10514	0.0190444
P80108;P80108-2	GPLD1	Phosphatidylinositol-glycan-specific phospholipase D OS=Homo sapiens GN=GPLD1 PE=1 SV=3	47767000	51321000	48777000	56185000	57942000	50915000	49538000	65343000	51012500	55934500	1.09649	0.274462
P16070-15;P16070-18;P16070-12;P16070-14;P16070-13;P16070-11;P16070-10;P16070-16;P16070-8;P16070-9;P16070-17;P16070-6;P16070-4;P16070-3;P16070-7;P16070-5;P16070	CD44	Isoform 15 of CD44 antigen OS=Homo sapiens GN=CD44;Isoform 18 of CD44 antigen OS=Homo sapiens GN=CD44;Isoform 12 of CD44 antigen OS=Homo sapiens GN=CD44;Isoform 14 of CD44 antigen OS=Homo sapiens GN=CD44;Isoform 13 of CD44 antigen OS=Homo sapiens GN=CD44;I	3048300	2251800	2927900	3150000	2596000	2936600	3650100	3208600	2844500	3097825	1.08906	0.432464
O00187-2;O00187	MASP2	Isoform 2 of Mannan-binding lectin serine protease 2 OS=Homo sapiens GN=MASP2;Mannan-binding lectin serine protease 2 OS=Homo sapiens GN=MASP2 PE=1 SV=4	7739100	6504100	4978700	6539300	7496000	6557900	7694500	6222900	6440300	6992825	1.08579	0.440208
P09871	C1S	Complement C1s subcomponent OS=Homo sapiens GN=C1S PE=1 SV=1	313490000	310800000	313280000	333410000	340530000	358660000	346400000	332050000	317745000	344410000	1.08392	0.0132206
P14151;P14151-2	SELL	L-selectin OS=Homo sapiens GN=SELL PE=1 SV=2;Isoform 2 of L-selectin OS=Homo sapiens GN=SELL			4080400	3856100	4297600	3981400	4605600		3968250	4.29487e+06	1.08231	0.278139
P19827;P19827-2;P19827-3;CON__Q0VCM5	ITIH1	Inter-alpha-trypsin inhibitor heavy chain H1 OS=Homo sapiens GN=ITIH1 PE=1 SV=3;Isoform 2 of Inter-alpha-trypsin inhibitor heavy chain H1 OS=Homo sapiens GN=ITIH1	1130100000	1067700000	997620000	1072900000	1134600000	1162900000	1126700000	1193300000	1067080000	1154375000	1.08181	0.0307278
P19652	ORM2	Alpha-1-acid glycoprotein 2 OS=Homo sapiens GN=ORM2 PE=1 SV=2	913160000	959350000	980290000	1109300000	1040200000	931130000	1089200000	1220500000	990525000	1070257500	1.0805	0.318065
P00736	C1R	Complement C1r subcomponent OS=Homo sapiens GN=C1R PE=1 SV=2	309690000	295160000	309840000	319580000	323010000	314050000	352900000	343520000	308567500	333370000	1.08038	0.0524363
P01008;CON__P41361	SERPINC1	Antithrombin-III OS=Homo sapiens GN=SERPINC1 PE=1 SV=1	2099200000	2068400000	2100800000	2183500000	2285800000	2127300000	2340200000	2363900000	2112975000	2279300000	1.07872	0.0297712
P07225;CON__P07224	PROS1	Vitamin K-dependent protein S OS=Homo sapiens GN=PROS1 PE=1 SV=1	247780000	241220000	258160000	246990000	262860000	257450000	251360000	299490000	248537500	267790000	1.07746	0.141755
P02753	RBP4	Retinol-binding protein 4 OS=Homo sapiens GN=RBP4 PE=1 SV=3	310170000	321190000	322500000	322710000	350590000	330380000	340160000	346420000	319142500	341887500	1.07127	0.00525935
P02787;CON__Q2HJF0	TF	Serotransferrin OS=Homo sapiens GN=TF PE=1 SV=3	38699000000	38270000000	40172000000	39949000000	40592000000	40063000000	42219000000	45273000000	39272500000	42036750000	1.07039	0.0709175
P19823;CON__Q9TRI1	ITIH2	Inter-alpha-trypsin inhibitor heavy chain H2 OS=Homo sapiens GN=ITIH2 PE=1 SV=2	2207600000	2248300000	2359000000	2428700000	2595900000	2353400000	2403700000	2537400000	2310900000	2472600000	1.06997	0.0771764
P27169	PON1	Serum paraoxonase/arylesterase 1 OS=Homo sapiens GN=PON1 PE=1 SV=3	355100000	385460000	381700000	366170000	432230000	413970000	379530000	364090000	372107500	397455000	1.06812	0.188907
Q03591	CFHR1	Complement factor H-related protein 1 OS=Homo sapiens GN=CFHR1 PE=1 SV=2	116380000	104930000	111260000	118500000	120670000	123170000	110280000	126500000	112767500	120155000	1.06551	0.16135
A0A0B4J1X8	IGHV3-43	Immunoglobulin heavy variable 3-43 OS=Homo sapiens GN=IGHV3-43 PE=3 SV=1	5894800	8561700			7217800	8165800			7228250	7691800	1.06413	0.774358
P12259	F5	Coagulation factor V OS=Homo sapiens GN=F5 PE=1 SV=4	11692000	12523000	15153000	16714000	13117000	14347000	15132000	17034000	14020500	14907500	1.06326	0.555967
P02776;P10720	PF4;PF4V1	Platelet factor 4 OS=Homo sapiens GN=PF4 PE=1 SV=2;Platelet factor 4 variant OS=Homo sapiens GN=PF4V1 PE=1 SV=1	131070000	123830000	144390000	176110000	152190000	161060000	142140000	156280000	143850000	152917500	1.06303	0.486965
Q13790	APOF	Apolipoprotein F OS=Homo sapiens GN=APOF PE=1 SV=2	19180000	19128000	22039000	25866000	20441000	20892000	26123000	23711000	21553250	22791750	1.05746	0.571543
P61626	LYZ	Lysozyme C OS=Homo sapiens GN=LYZ PE=1 SV=1		16848000	12341000		12750000		18085000		14594500	15417500	1.05639	0.835613
Q15166	PON3	Serum paraoxonase/lactonase 3 OS=Homo sapiens GN=PON3 PE=1 SV=3	1660300	1724200		1420600	1581900		1799000		1601700	1690450	1.05541	0.581661
P10909-4;P10909;P10909-5;P10909-2;P10909-3	CLU	Isoform 4 of Clusterin OS=Homo sapiens GN=CLU;Clusterin OS=Homo sapiens GN=CLU PE=1 SV=1;Isoform 5 of Clusterin OS=Homo sapiens GN=CLU;Isoform 2 of Clusterin OS=Homo sapiens GN=CLU;Isoform 3 of Clusterin OS=Homo sapiens GN=CLU	967830000	1115700000	1086400000	1206200000	1103300000	1141600000	1192800000	1177100000	1094032500	1153700000	1.05454	0.303851
P04004;CON__Q3ZBS7	VTN	Vitronectin OS=Homo sapiens GN=VTN PE=1 SV=1	928970000	925100000	1032400000	1029400000	956800000	959980000	1115400000	1070300000	978967500	1025620000	1.04765	0.386071
P07360	C8G	Complement component C8 gamma chain OS=Homo sapiens GN=C8G PE=1 SV=3	124040000	95986000	124750000	131020000	117850000	119150000	121680000	139630000	118949000	124577500	1.04732	0.568
P36980-2;P36980	CFHR2	Isoform Short of Complement factor H-related protein 2 OS=Homo sapiens GN=CFHR2;Complement factor H-related protein 2 OS=Homo sapiens GN=CFHR2 PE=1 SV=1	8776000	7833800	7863400	8682000	10778000	7285300	7791300	8793600	8288800	8662050	1.04503	0.662255
P25311	AZGP1	Zinc-alpha-2-glycoprotein OS=Homo sapiens GN=AZGP1 PE=1 SV=2	704550000	720840000	751220000	753790000	779100000	730640000	779230000	765790000	732600000	763690000	1.04244	0.109793
P01859	IGHG2	Immunoglobulin heavy constant gamma 2 OS=Homo sapiens GN=IGHG2 PE=1 SV=2	4270500000	4103000000	4172000000	4381500000	4561700000	4455200000	4486300000	4115900000	4231750000	4404775000	1.04089	0.186244
P08603;P08603-2;Q02985-2;Q02985	CFH	Complement factor H OS=Homo sapiens GN=CFH PE=1 SV=4	3282200000	3281600000	3499800000	3488400000	3358700000	3507300000	3529000000	3680300000	3388000000	3518825000	1.03861	0.195969
A0A075B6S5	IGKV1-27	Immunoglobulin kappa variable 1-27 OS=Homo sapiens GN=IGKV1-27 PE=3 SV=1	56512000	51852000	57034000	54741000	45647000	59642000	58950000	63518000	55034750	56939250	1.03461	0.656153
P00734;CON__P00735	F2	Prothrombin OS=Homo sapiens GN=F2 PE=1 SV=2	1391800000	1466700000	1494400000	1513000000	1481800000	1482700000	1491300000	1593800000	1466475000	1512400000	1.03132	0.273323
P04196	HRG	Histidine-rich glycoprotein OS=Homo sapiens GN=HRG PE=1 SV=1	739570000	802330000	847100000	881890000	770980000	842370000	833180000	926520000	817722500	843262500	1.03123	0.585491
Q9Y6R7	FCGBP	IgGFc-binding protein OS=Homo sapiens GN=FCGBP PE=1 SV=3	3511400	4348300	4501100	6228200	3973100	4955800	4862600	5274200	4647250	4766425	1.02564	0.857227
P00746	CFD	Complement factor D OS=Homo sapiens GN=CFD PE=1 SV=5	7353900	7283000	6935200	7199000	8059800	6182100	7724300	7493000	7192775	7364800	1.02392	0.697081
P04070;P04070-2	PROC	Vitamin K-dependent protein C OS=Homo sapiens GN=PROC PE=1 SV=1;Isoform 2 of Vitamin K-dependent protein C OS=Homo sapiens GN=PROC	20753000	26269000	22023000	27111000	22039000	24741000	23662000	28010000	24039000	24613000	1.02388	0.784543
Q14624;Q14624-3;Q14624-4;CON__Q3T052	ITIH4	Inter-alpha-trypsin inhibitor heavy chain H4 OS=Homo sapiens GN=ITIH4 PE=1 SV=4;Isoform 3 of Inter-alpha-trypsin inhibitor heavy chain H4 OS=Homo sapiens GN=ITIH4;Isoform 4 of Inter-alpha-trypsin inhibitor heavy chain H4 OS=Homo sapiens GN=ITIH4	1891500000	1705400000	1831400000	1860600000	1922200000	1826200000	1839100000	1866500000	1822225000	1863500000	1.02265	0.404595
A0A0J9YX35		Immunoglobulin heavy variable 3-64D OS=Homo sapiens GN=IGHV3-64D PE=3 SV=1		34430000	31302000			30813000	41396000	28460000	32866000	3.35563e+07	1.021	0.904009
P36955;CON__Q95121	SERPINF1	Pigment epithelium-derived factor OS=Homo sapiens GN=SERPINF1 PE=1 SV=4	139560000	132110000	135830000	164760000	131620000	139560000	161550000	150340000	143065000	145767500	1.01889	0.792982
P43251-4;P43251;P43251-3;P43251-2	BTD	Isoform 4 of Biotinidase OS=Homo sapiens GN=BTD;Biotinidase OS=Homo sapiens GN=BTD PE=1 SV=2;Isoform 3 of Biotinidase OS=Homo sapiens GN=BTD;Isoform 2 of Biotinidase OS=Homo sapiens GN=BTD	26707000	25270000	27493000	26227000	27592000	29437000	24116000	26367000	26424250	26878000	1.01717	0.720349
P01019	AGT	Angiotensinogen OS=Homo sapiens GN=AGT PE=1 SV=1	378170000	346830000	362160000	385290000	363030000	361530000	376250000	395710000	368112500	374130000	1.01635	0.624807
A0A0C4DH68	IGKV2-24	Immunoglobulin kappa variable 2-24 OS=Homo sapiens GN=IGKV2-24 PE=3 SV=1	168040000	208380000	163170000	245620000	204170000	182720000	169560000	238910000	196302500	198840000	1.01293	0.921009
P04114;CON__ENSEMBL:ENSBTAP00000032840	APOB	Apolipoprotein B-100 OS=Homo sapiens GN=APOB PE=1 SV=2	6710300000	6896500000	6907900000	7152500000	6981100000	6958200000	7017500000	7052600000	6916800000	7002350000	1.01237	0.393228
P05156;CON__Q32PI4	CFI	Complement factor I OS=Homo sapiens GN=CFI PE=1 SV=2	234850000	245200000	262440000	254980000	247990000	256490000	249240000	254870000	249367500	252147500	1.01115	0.676437
P01619		Immunoglobulin kappa variable 3-20 OS=Homo sapiens GN=IGKV3-20 PE=1 SV=2	497590000	533110000	412450000	531280000	490560000	515820000	444610000	545020000	493607500	499002500	1.01093	0.883768
P02649;CON__Q03247	APOE	Apolipoprotein E OS=Homo sapiens GN=APOE PE=1 SV=1	672050000	685090000	678200000	700670000	716340000	633740000	685440000	720900000	684002500	689105000	1.00746	0.816031
P29622	SERPINA4	Kallistatin OS=Homo sapiens GN=SERPINA4 PE=1 SV=3	105530000	116550000	100250000	111710000	94806000	117220000	105350000	119830000	108510000	109301500	1.00729	0.910848
P01042-2;P01042-3	KNG1	Isoform LMW of Kininogen-1 OS=Homo sapiens GN=KNG1;Isoform 3 of Kininogen-1 OS=Homo sapiens GN=KNG1	1644300000	1775400000	1706700000	1903800000	1608600000	1822400000	1775200000	1873100000	1757550000	1769825000	1.00698	0.882911
Q96IY4;Q96IY4-2;CON__Q2KIG3	CPB2	Carboxypeptidase B2 OS=Homo sapiens GN=CPB2 PE=1 SV=2;Isoform 2 of Carboxypeptidase B2 OS=Homo sapiens GN=CPB2	44183000	47422000	42793000	43559000	49703000	38655000	45466000	45246000	44489250	44767500	1.00625	0.914938
P06681-3;P06681;P06681-2	C2	Isoform 3 of Complement C2 OS=Homo sapiens GN=C2;Complement C2 OS=Homo sapiens GN=C2 PE=1 SV=2;Isoform 2 of Complement C2 OS=Homo sapiens GN=C2	135780000	132240000	125350000	121760000	134840000	130830000	119500000	132650000	128782500	129455000	1.00522	0.890318
P02760;CON__P00978	AMBP	Protein AMBP OS=Homo sapiens GN=AMBP PE=1 SV=1	528270000	593170000	563710000	600100000	534510000	553630000	575180000	627700000	571312500	572755000	1.00252	0.957447
P01861	IGHG4	Immunoglobulin heavy constant gamma 4 OS=Homo sapiens GN=IGHG4 PE=1 SV=1	1146900000	1138200000	1070000000	1144800000	1143700000	1172400000	1096000000	1095200000	1124975000	1126825000	1.00164	0.946473
P35858;P35858-2	IGFALS	Insulin-like growth factor-binding protein complex acid labile subunit OS=Homo sapiens GN=IGFALS PE=1 SV=1;Isoform 2 of Insulin-like growth factor-binding protein complex acid labile subunit OS=Homo sapiens GN=IGFALS	118200000	127000000	117310000	127650000	127590000	120970000	127660000	114220000	122540000	122610000	1.00057	0.987359
P04180	LCAT	Phosphatidylcholine-sterol acyltransferase OS=Homo sapiens GN=LCAT PE=1 SV=1	31149000	23097000	32150000	29009000	31384000	26785000	28851000	28334000	28851250	28838500	0.999558	0.995644
P07357	C8A	Complement component C8 alpha chain OS=Homo sapiens GN=C8A PE=1 SV=2	180680000	198280000	185250000	192750000	187980000	191360000	201890000	174310000	189240000	188885000	0.998124	0.960652
P48740-2;P48740-4	MASP1	Isoform 2 of Mannan-binding lectin serine protease 1 OS=Homo sapiens GN=MASP1;Isoform 4 of Mannan-binding lectin serine protease 1 OS=Homo sapiens GN=MASP1	16707000	17278000	18633000	18342000	16017000	16377000	15762000	22514000	17740000	17667500	0.995913	0.967018
P0DOX7		Immunoglobulin kappa light chain OS=Homo sapiens PE=1 SV=1	16690000000	16029000000	16282000000	16151000000	15870000000	16074000000	15980000000	16909000000	16288000000	16208250000	0.995104	0.78337
P00748	F12	Coagulation factor XII OS=Homo sapiens GN=F12 PE=1 SV=3	112710000	126050000	111770000	128570000	134090000	109230000	110670000	122210000	119775000	119050000	0.993947	0.923771
P02656	APOC3	Apolipoprotein C-III OS=Homo sapiens GN=APOC3 PE=1 SV=1	1454400000	1604300000	1546500000	1517600000	1505400000	1427700000	1512000000	1639200000	1530700000	1521075000	0.993712	0.863761
Q14520-2;Q14520	HABP2	Isoform 2 of Hyaluronan-binding protein 2 OS=Homo sapiens GN=HABP2;Hyaluronan-binding protein 2 OS=Homo sapiens GN=HABP2 PE=1 SV=1	69461000	75238000	85266000	83504000	72762000	74346000	84519000	79639000	78367250	77816500	0.992972	0.9077
P04433;A0A0A0MRZ8	IGKV3D-11	Immunoglobulin kappa variable 3-11 OS=Homo sapiens GN=IGKV3-11 PE=1 SV=1;Immunoglobulin kappa variable 3D-11 OS=Homo sapiens GN=IGKV3D-11 PE=3 SV=6	244360000	246760000	225660000	266680000	248260000	229130000	246900000	251800000	245865000	244022500	0.992506	0.857103
Q08380	LGALS3BP	Galectin-3-binding protein OS=Homo sapiens GN=LGALS3BP PE=1 SV=1	35257000	38417000	40579000	38277000	38339000	34908000	36480000	41507000	38132500	37808500	0.991503	0.862401
P43652;CON__REFSEQ:XP_585019	AFM	Afamin OS=Homo sapiens GN=AFM PE=1 SV=1	705200000	716030000	743850000	727210000	685370000	699510000	758850000	715290000	723072500	714755000	0.988497	0.659104
P01824;P0DP06;A0A0C4DH41;P01825	IGHV4-61	Immunoglobulin heavy variable 4-39 OS=Homo sapiens GN=IGHV4-39 PE=1 SV=2;Immunoglobulin heavy variable 4-30-4 OS=Homo sapiens GN=IGHV4-30-4 PE=3 SV=1;Immunoglobulin heavy variable 4-61 OS=Homo sapiens GN=IGHV4-61 PE=3 SV=1;Immunoglobulin heavy variable 4-5	138100000	152040000	164710000	167530000	139290000	110350000	157800000	206190000	155595000	153407500	0.985941	0.921248
P08519	LPA	Apolipoprotein(a) OS=Homo sapiens GN=LPA PE=1 SV=1	71760000	78663000	80575000	75984000	71917000	83543000	73042000	73569000	76745500	75517750	0.984002	0.723041
P00742	F10	Coagulation factor X OS=Homo sapiens GN=F10 PE=1 SV=2	30077000	32818000	26488000	29566000	26342000	30339000	31471000	28843000	29737250	29248750	0.983573	0.784273
A0A0B4J1Y9	IGHV3-72	Immunoglobulin heavy variable 3-72 OS=Homo sapiens GN=IGHV3-72 PE=3 SV=1	157490000	139540000	131990000	135830000	140140000	130800000	150740000	133810000	141212500	138872500	0.983429	0.754875
A0A0C4DH38	IGHV5-51	Immunoglobulin heavy variable 5-51 OS=Homo sapiens GN=IGHV5-51 PE=3 SV=1	112190000	121080000	116160000	116990000	111590000	123660000	109610000	113600000	116605000	114615000	0.982934	0.601964
Q96PD5;Q96PD5-2;CON__ENSEMBL:ENSBTAP00000016285	PGLYRP2	N-acetylmuramoyl-L-alanine amidase OS=Homo sapiens GN=PGLYRP2 PE=1 SV=1;Isoform 2 of N-acetylmuramoyl-L-alanine amidase OS=Homo sapiens GN=PGLYRP2	270190000	234930000	236300000	276380000	248760000	241330000	255020000	255080000	254450000	250047500	0.982698	0.713317
P01031;CON__Q1A7A4	C5	Complement C5 OS=Homo sapiens GN=C5 PE=1 SV=4	693970000	707830000	698020000	707060000	690100000	688300000	708430000	669560000	701720000	689097500	0.982012	0.194531
P04003;CON__Q28065	C4BPA	C4b-binding protein alpha chain OS=Homo sapiens GN=C4BPA PE=1 SV=2	1497000000	1470000000	1405700000	1550700000	1367400000	1376300000	1505200000	1563700000	1480850000	1453150000	0.981295	0.644673
O43866	CD5L	CD5 antigen-like OS=Homo sapiens GN=CD5L PE=1 SV=1	381280000	355440000	364380000	373680000	351680000	371330000	340770000	381610000	368695000	361347500	0.980072	0.522384
P02749;CON__P17690	APOH	Beta-2-glycoprotein 1 OS=Homo sapiens GN=APOH PE=1 SV=3	2131400000	2290200000	2412900000	2525200000	2165300000	2302300000	2303200000	2381300000	2339925000	2288025000	0.97782	0.606979
P08185	SERPINA6	Corticosteroid-binding globulin OS=Homo sapiens GN=SERPINA6 PE=1 SV=1	138760000	144540000	143700000	160800000	132950000	163660000	128440000	148930000	146950000	143495000	0.976489	0.724459
P05546;CON__ENSEMBL:ENSBTAP00000018574	SERPIND1	Heparin cofactor 2 OS=Homo sapiens GN=SERPIND1 PE=1 SV=3	396550000	408950000	411490000	448900000	382370000	410630000	420000000	408990000	416472500	405497500	0.973648	0.459382
P41222	PTGDS	Prostaglandin-H2 D-isomerase OS=Homo sapiens GN=PTGDS PE=1 SV=1	5346700	5332700	4447800	5624900	4553400	5664000	4596700	5279900	5188025	5023500	0.968288	0.674101
Q9UGM5;Q9UGM5-2	FETUB	Fetuin-B OS=Homo sapiens GN=FETUB PE=1 SV=2;Isoform 2 of Fetuin-B OS=Homo sapiens GN=FETUB	28661000	24763000	30680000	27246000	27698000	23949000	25045000	30556000	27837500	26812000	0.963161	0.614199
Q9UHG3;Q9UHG3-2	PCYOX1	Prenylcysteine oxidase 1 OS=Homo sapiens GN=PCYOX1 PE=1 SV=3;Isoform 2 of Prenylcysteine oxidase 1 OS=Homo sapiens GN=PCYOX1	4809000	4913900	3989600	4110600	4387300	5554700	3921200	3156900	4455775	4255025	0.954946	0.729922
P51884;CON__Q05443	LUM	Lumican OS=Homo sapiens GN=LUM PE=1 SV=2	141010000	133340000	132600000	139650000	121390000	130590000	131770000	134650000	136650000	129600000	0.948408	0.0965902
P26927;Q2TV78;Q2TV78-2	MST1	Hepatocyte growth factor-like protein OS=Homo sapiens GN=MST1 PE=1 SV=2	22244000	20157000	21422000	26033000	20155000	21715000	19072000	23993000	22464000	21233750	0.945235	0.485395
P00747;CON__P06868;Q15195;Q02325	PLG	Plasminogen OS=Homo sapiens GN=PLG PE=1 SV=2	2204800000	2299700000	2233500000	2336600000	2127400000	2136600000	2094200000	2214700000	2268650000	2143225000	0.944714	0.0191421
P01833	PIGR	Polymeric immunoglobulin receptor OS=Homo sapiens GN=PIGR PE=1 SV=4	4931300	6554800	6738000	5177900	5224300	5377900	5400300	6034300	5850500	5509200	0.941663	0.518102
P20851-2;P20851	C4BPB	Isoform 2 of C4b-binding protein beta chain OS=Homo sapiens GN=C4BPB;C4b-binding protein beta chain OS=Homo sapiens GN=C4BPB PE=1 SV=1	65121000	68240000	69325000	73402000	54405000	56380000	73330000	75633000	69022000	64937000	0.940816	0.507852
Q9BXR6	CFHR5	Complement factor H-related protein 5 OS=Homo sapiens GN=CFHR5 PE=1 SV=1	2863300		2723800	3072900	4109000	2498800	2060900	2145800	2.88667e+06	2703625	0.936591	0.761849
P10643;CON__Q29RQ1;Q12884	C7	Complement component C7 OS=Homo sapiens GN=C7 PE=1 SV=2	225950000	220710000	264110000	233190000	212480000	214850000	229430000	227150000	235990000	220977500	0.936385	0.207017
P02746	C1QB	Complement C1q subcomponent subunit B OS=Homo sapiens GN=C1QB PE=1 SV=3	231970000	246880000	264180000	233790000	203100000	208590000	234310000	266570000	244205000	228142500	0.934225	0.36248
P13671	C6	Complement component C6 OS=Homo sapiens GN=C6 PE=1 SV=3	176850000	180840000	166840000	192060000	167250000	169720000	164600000	167790000	179147500	167340000	0.934091	0.0682811
P02790	HPX	Hemopexin OS=Homo sapiens GN=HPX PE=1 SV=2	5946400000	5688100000	5971300000	6131600000	5339600000	5645400000	5599500000	5582000000	5934350000	5541625000	0.933822	0.0140282
A0A0B4J1U7	IGHV6-1	Immunoglobulin heavy variable 6-1 OS=Homo sapiens GN=IGHV6-1 PE=3 SV=1	42985000	49219000	47806000	58493000		47970000		44591000	49625750	46280500	0.93259	0.538034
P01764	IGHV3-23	Immunoglobulin heavy variable 3-23 OS=Homo sapiens GN=IGHV3-23 PE=1 SV=2	256780000	277280000	261670000	310110000	254600000	258790000	258660000	256950000	276460000	257250000	0.930514	0.162824
Q16610;Q16610-4;Q16610-2;Q16610-3	ECM1	Extracellular matrix protein 1 OS=Homo sapiens GN=ECM1 PE=1 SV=2;Isoform 4 of Extracellular matrix protein 1 OS=Homo sapiens GN=ECM1;Isoform 2 of Extracellular matrix protein 1 OS=Homo sapiens GN=ECM1	14406000	15050000	20038000	19983000	17932000	15766000	15085000	15663000	17369250	16111500	0.927588	0.475638
O75460	ERN1	Serine/threonine-protein kinase/endoribonuclease IRE1 OS=Homo sapiens GN=ERN1 PE=1 SV=2	40931000	37697000	39694000	38844000	37800000	38780000	35051000	34145000	39291500	36444000	0.927529	0.0701604
P05090	APOD	Apolipoprotein D OS=Homo sapiens GN=APOD PE=1 SV=1	439920000	462560000	493290000	564380000	414850000	424960000	478130000	496820000	490037500	453690000	0.925827	0.32169
P33151-2;P33151	CDH5	Isoform 2 of Cadherin-5 OS=Homo sapiens GN=CDH5;Cadherin-5 OS=Homo sapiens GN=CDH5 PE=1 SV=5		3917800	4421800		3321100			4398500	4169800	3859800	0.925656	0.654166
O95445;O95445-2	APOM	Apolipoprotein M OS=Homo sapiens GN=APOM PE=1 SV=2;Isoform 2 of Apolipoprotein M OS=Homo sapiens GN=APOM	142840000	104850000	126780000	120120000	116230000	109270000	112310000	119570000	123647500	114345000	0.924766	0.299292
P01876	IGHA1	Immunoglobulin heavy constant alpha 1 OS=Homo sapiens GN=IGHA1 PE=1 SV=2	14141000000	14291000000	14369000000	15762000000	12295000000	13425000000	13576000000	14815000000	14640750000	13527750000	0.923979	0.131951
P05155-2;P05155;P05155-3;CON__P50448	SERPING1	Isoform 2 of Plasma protease C1 inhibitor OS=Homo sapiens GN=SERPING1;Plasma protease C1 inhibitor OS=Homo sapiens GN=SERPING1 PE=1 SV=2;Isoform 3 of Plasma protease C1 inhibitor OS=Homo sapiens GN=SERPING1	1026500000	1121900000	1071300000	1167500000	991740000	1049300000	1013900000	997880000	1096800000	1013205000	0.923783	0.0453729
P11597-2;P11597	CETP	Isoform 2 of Cholesteryl ester transfer protein OS=Homo sapiens GN=CETP;Cholesteryl ester transfer protein OS=Homo sapiens GN=CETP PE=1 SV=2	2068300	2292700	2050500	1890100	2155300	1797800	1770700	1937700	2075400	1915375	0.922894	0.233404
P0DOY3		Immunoglobulin lambda constant 3 OS=Homo sapiens GN=IGLC3 PE=1 SV=1	893350000	1016400000	999590000	984040000	747660000	916950000	875500000	1043500000	973345000	895902500	0.920437	0.290902
P01700		Immunoglobulin lambda variable 1-47 OS=Homo sapiens GN=IGLV1-47 PE=1 SV=2	229900000	228350000	243460000	259650000	237960000	201560000	189180000	254590000	240340000	220822500	0.918792	0.292962
P04217;CON__Q2KJF1	A1BG	Alpha-1B-glycoprotein OS=Homo sapiens GN=A1BG PE=1 SV=4	1910700000	1722600000	1916600000	2041000000	1565400000	1764700000	1777400000	1842500000	1897725000	1737500000	0.91557	0.121336
P01714		Immunoglobulin lambda variable 3-19 OS=Homo sapiens GN=IGLV3-19 PE=1 SV=2	38603000	43060000	43567000		30464000	38050000		46007000	4.17433e+07	3.81737e+07	0.914485	0.494686
P01834	IGKC	Immunoglobulin kappa constant OS=Homo sapiens GN=IGKC PE=1 SV=2	2686300000	2377200000	2536400000	2715700000	2189800000	2356900000	2172600000	2703000000	2578900000	2355575000	0.913403	0.175977
P00450;CON__ENSEMBL:ENSBTAP00000031900	CP	Ceruloplasmin OS=Homo sapiens GN=CP PE=1 SV=1	4126400000	3971100000	4156500000	3860000000	3711000000	3644800000	3589900000	3761700000	4028500000	3676850000	0.912709	0.00428434
P02654	APOC1	Apolipoprotein C-I OS=Homo sapiens GN=APOC1 PE=1 SV=1	44363000	48551000	51020000	48136000	33874000	39342000	45077000	56336000	48017500	43657250	0.909195	0.416538
P06312	IGKV4-1	Immunoglobulin kappa variable 4-1 OS=Homo sapiens GN=IGKV4-1 PE=1 SV=1	198500000	216100000	205890000	207800000	185340000	200060000	169250000	197130000	207072500	187945000	0.907629	0.0512569
P00740-2;P00740	F9	Isoform 2 of Coagulation factor IX OS=Homo sapiens GN=F9;Coagulation factor IX OS=Homo sapiens GN=F9 PE=1 SV=2	30288000	25684000	24807000	25328000	24913000	20511000	23752000	27063000	26526750	24059750	0.907	0.233832
P0C0L4;P0C0L4-2;CON__ENSEMBL:ENSBTAP00000007350	C4A	Complement C4-A OS=Homo sapiens GN=C4A PE=1 SV=2;Isoform 2 of Complement C4-A OS=Homo sapiens GN=C4A	7084100000	6828200000	7244800000	7283000000	6516600000	6304200000	6529400000	6379400000	7110025000	6432400000	0.904694	0.0011538
P22352	GPX3	Glutathione peroxidase 3 OS=Homo sapiens GN=GPX3 PE=1 SV=2	28694000	28322000	32070000	27997000	25402000	26118000	29943000	24048000	29270750	26377750	0.901164	0.116292
P02671;P02671-2	FGA	Fibrinogen alpha chain OS=Homo sapiens GN=FGA PE=1 SV=2;Isoform 2 of Fibrinogen alpha chain OS=Homo sapiens GN=FGA	59578000	65070000	52344000	53859000	56052000	53018000	43989000	54946000	57712750	52001250	0.901036	0.202827
P02747	C1QC	Complement C1q subcomponent subunit C OS=Homo sapiens GN=C1QC PE=1 SV=3	183730000	180620000	197790000	199430000	155210000	154870000	162550000	209000000	190392500	170407500	0.895033	0.198958
A0A0A0MS15	IGHV3-49	Immunoglobulin heavy variable 3-49 OS=Homo sapiens GN=IGHV3-49 PE=3 SV=1	30013000	25472000	30057000	24170000	19844000	32744000	24635000	20634000	27428000	24464250	0.891944	0.407008
P01860	IGHG3	Immunoglobulin heavy constant gamma 3 OS=Homo sapiens GN=IGHG3 PE=1 SV=2	3623300000	3881600000	4260300000	3776400000	3206800000	3446500000	3503800000	3655400000	3885400000	3453125000	0.888744	0.0393062
O75882-3;O75882-2;O75882	ATRN	Isoform 3 of Attractin OS=Homo sapiens GN=ATRN;Isoform 2 of Attractin OS=Homo sapiens GN=ATRN;Attractin OS=Homo sapiens GN=ATRN PE=1 SV=2	66381000	60808000	77331000	71411000	66358000	60091000	56342000	62366000	68982750	61289250	0.888472	0.109853
P02647;CON__P15497	APOA1	Apolipoprotein A-I OS=Homo sapiens GN=APOA1 PE=1 SV=1	17991000000	17394000000	17965000000	17527000000	15416000000	15338000000	15485000000	16130000000	17719250000	15592250000	0.879961	0.000106664
O00391-2;O00391	QSOX1	Isoform 2 of Sulfhydryl oxidase 1 OS=Homo sapiens GN=QSOX1;Sulfhydryl oxidase 1 OS=Homo sapiens GN=QSOX1 PE=1 SV=3	7935300	7247700	8435200	7183400	7582900	7408100	7781000	4284900	7700400	6764225	0.878425	0.329293
P06276	BCHE	Cholinesterase OS=Homo sapiens GN=BCHE PE=1 SV=1	31379000	32730000	34698000	31478000	31533000	27788000	31447000	23615000	32571250	28595750	0.877945	0.0977315
P01782;P0DP04		Immunoglobulin heavy variable 3-9 OS=Homo sapiens GN=IGHV3-9 PE=1 SV=2;Immunoglobulin heavy variable 3-43D OS=Homo sapiens GN=IGHV3-43D PE=3 SV=1	159010000	143690000	187310000	175270000	148170000	161250000	142570000	131410000	166320000	145850000	0.876924	0.121572
P01602	IGKV1-5	Immunoglobulin kappa variable 1-5 OS=Homo sapiens GN=IGKV1-5 PE=1 SV=2	13745000	18226000	16774000	19084000	15572000	13738000	15565000	14602000	16957250	14869250	0.876867	0.14645
P49908	SEPP1	Selenoprotein P OS=Homo sapiens GN=SELENOP PE=1 SV=3	23448000	24652000	21909000	22005000	23512000	19090000	20321000	17464000	23003500	20096750	0.873639	0.0895008
P0DOX5;P01857	IGHG1	Immunoglobulin gamma-1 heavy chain OS=Homo sapiens PE=1 SV=1;Immunoglobulin heavy constant gamma 1 OS=Homo sapiens GN=IGHG1 PE=1 SV=1	28024000000	26979000000	28071000000	28485000000	24237000000	23186000000	23603000000	26290000000	27889750000	24329000000	0.872328	0.00336695
P00738;P00738-2	HP	Haptoglobin OS=Homo sapiens GN=HP PE=1 SV=1;Isoform 2 of Haptoglobin OS=Homo sapiens GN=HP	20822000000	21612000000	22472000000	24577000000	18605000000	18621000000	19834000000	20604000000	22370750000	19416000000	0.867919	0.0204537
P55056	APOC4	Apolipoprotein C-IV OS=Homo sapiens GN=APOC4 PE=1 SV=1	4961300	6738000	4249200		5271100	5347300	4077600	3746400	5.31617e+06	4610600	0.867279	0.410521
P01023;CON__ENSEMBL:ENSBTAP00000024146	A2M	Alpha-2-macroglobulin OS=Homo sapiens GN=A2M PE=1 SV=3	20149000000	19907000000	20934000000	20310000000	17195000000	16907000000	17712000000	17414000000	20325000000	17307000000	0.851513	3.5903e-05
P03952	KLKB1	Plasma kallikrein OS=Homo sapiens GN=KLKB1 PE=1 SV=1	271090000	272150000	277280000	286270000	247150000	230550000	222850000	238910000	276697500	234865000	0.848815	0.000557011
P01591	IGJ	Immunoglobulin J chain OS=Homo sapiens GN=JCHAIN PE=1 SV=4	255060000	263290000	248220000	334910000	218360000	217570000	238070000	258930000	275370000	233232500	0.846979	0.108267
P02751-14;P02751-8;P02751-3;P02751;P02751-9;P02751-17;P02751-7;P02751-15;P02751-6;P02751-11;P02751-4;P02751-12;P02751-16;P02751-2	FN1	Isoform 14 of Fibronectin OS=Homo sapiens GN=FN1;Isoform 8 of Fibronectin OS=Homo sapiens GN=FN1;Isoform 3 of Fibronectin OS=Homo sapiens GN=FN1;Fibronectin OS=Homo sapiens GN=FN1 PE=1 SV=4;Isoform 9 of Fibronectin OS=Homo sapiens GN=FN1;Isoform 17 of Fibr	2049700000	2163700000	2189500000	2115900000	1723500000	1793200000	1773700000	1914500000	2129700000	1801225000	0.845765	0.000651894
A0A075B6I9;P04211	IGLV7-46	Immunoglobulin lambda variable 7-46 OS=Homo sapiens GN=IGLV7-46 PE=3 SV=4;Immunoglobulin lambda variable 7-43 OS=Homo sapiens GN=IGLV7-43 PE=3 SV=2	75539000	91680000	98184000	114670000	67219000	73287000	90373000	88500000	95018250	79844750	0.84031	0.176063
P0DOX8;B9A064;P0CG04	IGLL5;IGLC1	Immunoglobulin lambda-1 light chain OS=Homo sapiens PE=1 SV=1;Immunoglobulin lambda-like polypeptide 5 OS=Homo sapiens GN=IGLL5 PE=2 SV=2;Immunoglobulin lambda constant 1 OS=Homo sapiens GN=IGLC1 PE=1 SV=1	8534800000	7598800000	8097800000	8430300000	6463500000	6404000000	7176000000	7391000000	8165425000	6858625000	0.839959	0.00709869
P13796;P13796-2;P13797-3;P13797-2;P13797	LCP1	Plastin-2 OS=Homo sapiens GN=LCP1 PE=1 SV=6	1939400	4367200	2748200	1399700	2205400	1699000	2739200	2057500	2613625	2175275	0.832283	0.544137
P04275;P04275-2	VWF	von Willebrand factor OS=Homo sapiens GN=VWF PE=1 SV=4	18417000	20956000	22203000	22225000	15170000	16765000	18538000	19141000	20950250	17403500	0.830706	0.0313424
Q15582	TGFBI	Transforming growth factor-beta-induced protein ig-h3 OS=Homo sapiens GN=TGFBI PE=1 SV=1	5641700	6196200	6307700	6820500	6548900	5398100	4516900	4257200	6241525	5180275	0.829969	0.112506
A0A0C4DH67;A0A0C4DH69	IGKV1-8;IGKV1-9	Immunoglobulin kappa variable 1-8 OS=Homo sapiens GN=IGKV1-8 PE=3 SV=1;Immunoglobulin kappa variable 1-9 OS=Homo sapiens GN=IGKV1-9 PE=3 SV=1	7051100	7073400	6213000	6691800	6433900	5727000	5164800	5090600	6757325	5604075	0.829333	0.0207748
P00918	CA2	Carbonic anhydrase 2 OS=Homo sapiens GN=CA2 PE=1 SV=2	2213100	2154200	1727300		1627100	1657500	1769700		2.03153e+06	1.68477e+06	0.829308	0.0947747
P01703		Immunoglobulin lambda variable 1-40 OS=Homo sapiens GN=IGLV1-40 PE=1 SV=2	26069000	21926000	25890000	42027000	20846000	27658000	23345000	24192000	28978000	24010250	0.828568	0.328443
P22792	CPN2	Carboxypeptidase N subunit 2 OS=Homo sapiens GN=CPN2 PE=1 SV=3	62139000	67198000	67978000	68376000	55758000	54068000	48774000	60133000	66422750	54683250	0.823261	0.00534976
P23142-4	FBLN1	Isoform C of Fibulin-1 OS=Homo sapiens GN=FBLN1	6798100	9988100	10056000	10849000	6781900	10272000	6831200	7103600	9422800	7747175	0.822173	0.222566
P32119;Q06830	PRDX2;PRDX1	Peroxiredoxin-2 OS=Homo sapiens GN=PRDX2 PE=1 SV=5;Peroxiredoxin-1 OS=Homo sapiens GN=PRDX1 PE=1 SV=1	7335900	9388200	6545100	6213500	7178600	5427500	5549600		7370675	6051900	0.821078	0.230545
Q92954-3;Q92954-6;Q92954;Q92954-5;Q92954-4;Q92954-2	PRG4	Isoform C of Proteoglycan 4 OS=Homo sapiens GN=PRG4;Isoform F of Proteoglycan 4 OS=Homo sapiens GN=PRG4;Proteoglycan 4 OS=Homo sapiens GN=PRG4 PE=1 SV=2;Isoform E of Proteoglycan 4 OS=Homo sapiens GN=PRG4;Isoform D of Proteoglycan 4 OS=Homo sapiens GN=PRG4	4349800	4400600	5767800	5921700	4201500	3687600	4526300	4253300	5109975	4167175	0.815498	0.0863455
P01706		Immunoglobulin lambda variable 2-11 OS=Homo sapiens GN=IGLV2-11 PE=1 SV=2		41691000	25448000	34836000	31182000	26104000	26387000	27112000	3.39917e+07	27696250	0.814795	0.192351
P55058-3;P55058-2;P55058;P55058-4	PLTP	Isoform 3 of Phospholipid transfer protein OS=Homo sapiens GN=PLTP;Isoform 2 of Phospholipid transfer protein OS=Homo sapiens GN=PLTP;Phospholipid transfer protein OS=Homo sapiens GN=PLTP PE=1 SV=1;Isoform 4 of Phospholipid transfer protein OS=Homo sapiens	10112000	6375900	8683100	6846200	7847900	7559500	5799000	4758500	8004300	6491225	0.810967	0.229554
P01871;P01871-2	IGHM	Immunoglobulin heavy constant mu OS=Homo sapiens GN=IGHM PE=1 SV=4;Isoform 2 of Immunoglobulin heavy constant mu OS=Homo sapiens GN=IGHM	6182300000	5771500000	6193900000	6430500000	4905300000	4764400000	5035100000	5139200000	6144550000	4961000000	0.807382	0.000303991
Q6EMK4	VASN	Vasorin OS=Homo sapiens GN=VASN PE=1 SV=1	3149300	3168700	3277700	3222000	2476500	2690100	2364600	2773900	3204425	2576275	0.803974	0.000704279
P02786	TFRC	Transferrin receptor protein 1 OS=Homo sapiens GN=TFRC PE=1 SV=2	2307800	2319800	2228200	1571000	1500300	1454900	2097400		2106700	1684200	0.799449	0.184063
A0A075B6K5	IGLV3-9	Immunoglobulin lambda variable 3-9 OS=Homo sapiens GN=IGLV3-9 PE=3 SV=1	144670000	161600000	155700000	157030000	137240000	115090000	113490000	127140000	154750000	123240000	0.796381	0.00314784
P01624;A0A0C4DH55	IGKV3D-7	Immunoglobulin kappa variable 3-15 OS=Homo sapiens GN=IGKV3-15 PE=1 SV=2;Immunoglobulin kappa variable 3D-7 OS=Homo sapiens GN=IGKV3D-7 PE=3 SV=5	213690000	238520000	328940000	294850000	137970000	242590000	204510000	270900000	269000000	213992500	0.795511	0.207248
P05160	F13B	Coagulation factor XIII B chain OS=Homo sapiens GN=F13B PE=1 SV=3	46077000	48183000	50813000	46687000	37059000	38944000	37595000	37979000	47940000	37894250	0.790452	0.000111323
Q15848	ADIPOQ	Adiponectin OS=Homo sapiens GN=ADIPOQ PE=1 SV=1	17696000	19866000	19330000	14911000	15319000	15568000	15245000	10036000	17950750	14042000	0.782251	0.0657621
P15814	IGLL1	Immunoglobulin lambda-like polypeptide 1 OS=Homo sapiens GN=IGLL1 PE=1 SV=1	18696000	20336000	17182000	20076000	14534000	14393000	11759000	18766000	19072500	14863000	0.77929	0.0408002
P04430		Immunoglobulin kappa variable 1-16 OS=Homo sapiens GN=IGKV1-16 PE=1 SV=2	15128000	19364000	16787000	19449000	15994000	11419000	12227000	14807000	17682000	13611750	0.769808	0.0351878
P05154	SERPINA5	Plasma serine protease inhibitor OS=Homo sapiens GN=SERPINA5 PE=1 SV=3	43794000	47085000	46426000	49830000	34186000	32373000	38164000	36857000	46783750	35395000	0.756566	0.000726575
P01717		Immunoglobulin lambda variable 3-25 OS=Homo sapiens GN=IGLV3-25 PE=1 SV=2	69075000	57072000	57113000	62847000	41674000	48981000	45148000	49927000	61526750	46432500	0.754672	0.00455485
P00915	CA1	Carbonic anhydrase 1 OS=Homo sapiens GN=CA1 PE=1 SV=2	9946700	11387000	10663000	16506000	8899300	9190600	9030200	8779300	12125675	8974850	0.740153	0.0791786
P06702	S100A9	Protein S100-A9 OS=Homo sapiens GN=S100A9 PE=1 SV=1	15700000	14623000	13644000	10316000	8969100	10518000	9812500	10790000	13570750	10022400	0.73853	0.0280931
P08571	CD14	Monocyte differentiation antigen CD14 OS=Homo sapiens GN=CD14 PE=1 SV=2	10896000	12218000	13472000	11273000	7905400	10651000	9016100	7653700	11964750	8806550	0.736041	0.0121987
A0A075B6K4	IGLV3-10	Immunoglobulin lambda variable 3-10 OS=Homo sapiens GN=IGLV3-10 PE=3 SV=2	92221000	83179000	72022000	80818000	57086000	62807000	52710000	62739000	82060000	58835500	0.716981	0.00293477
P01599		Immunoglobulin kappa variable 1-17 OS=Homo sapiens GN=IGKV1-17 PE=1 SV=2	63617000	66199000	76738000	101330000	48431000	52797000	50274000	67742000	76971000	54811000	0.712099	0.061653
P63261;P60709;P63267-2;Q9BYX7;P63267;P68133;P68032;P62736;Q6S8J3;A5A3E0;Q562R1;P0CG39;P0CG38	ACTG1;ACTB	Actin, cytoplasmic 2 OS=Homo sapiens GN=ACTG1 PE=1 SV=1;Actin, cytoplasmic 1 OS=Homo sapiens GN=ACTB PE=1 SV=1	16311000	15234000	16507000	12705000	10460000	9767300	10534000	12170000	15189250	10732825	0.706607	0.00454216
P01701		Immunoglobulin lambda variable 1-51 OS=Homo sapiens GN=IGLV1-51 PE=1 SV=2	88345000	117430000	95366000	109440000	71520000	77952000	68200000	72235000	102645250	72476750	0.70609	0.00471078
P04278;P04278-5;P04278-2;P04278-3;P04278-4;CON__Q6T181	SHBG	Sex hormone-binding globulin OS=Homo sapiens GN=SHBG PE=1 SV=2;Isoform 5 of Sex hormone-binding globulin OS=Homo sapiens GN=SHBG;Isoform 2 of Sex hormone-binding globulin OS=Homo sapiens GN=SHBG;Isoform 3 of Sex hormone-binding globulin OS=Homo sapiens GN=	11224000	14378000	12259000	14082000	9971900	8261200	9426300	8719300	12985750	9094675	0.700358	0.00358975
P49747-2;P49747	COMP	Isoform 2 of Cartilage oligomeric matrix protein OS=Homo sapiens GN=COMP;Cartilage oligomeric matrix protein OS=Homo sapiens GN=COMP PE=1 SV=2	3612000	3732300	4543200	3330400			2441200	2716900	3804475	2579050	0.677899	0.0373563
P0C0L5	C4B	Complement C4-B OS=Homo sapiens GN=C4B PE=1 SV=2	429750000	357680000	511370000	519000000	239680000	287630000	376630000	309050000	454450000	303247500	0.667285	0.019012
P37802;P37802-2	TAGLN2	Transgelin-2 OS=Homo sapiens GN=TAGLN2 PE=1 SV=3;Isoform 2 of Transgelin-2 OS=Homo sapiens GN=TAGLN2	426260	517000	304590	236460	240740	208390	260810	244030	371078	238492	0.642703	0.0816682
A0A0B4J1V0	IGHV3-15	Immunoglobulin heavy variable 3-15 OS=Homo sapiens GN=IGHV3-15 PE=3 SV=1	11474000	65086000	79482000	16751000	28623000	31756000	8210600	9209100	43198250	19449675	0.450242	0.239399
P04259	KRT6B	Keratin, type II cytoskeletal 6B OS=Homo sapiens GN=KRT6B PE=1 SV=5	19316000	57373000	17070000	53208000	3547100	3572500			36741750	3559800	0.0968871	0.108785
