# Supplementary material for: Potential biomarkers of spinal dural arteriovenous fistula: C4BPA and C1QA
Source: J Neuroinflammation. 2022 Jun 22;19:165. doi: 10.1186/s12974-022-02522-x (PMC9215050; doi:10.1186/s12974-022-02522-x)
Supplement: Supplementary file 5 — Additional file 5: Table S4. The result of GO/KEGG enrichment in CSF sample. [file 12974_2022_2522_MOESM5_ESM.xlsx]

## Sheet: Sheet 1
Ontology	ID	Description	GeneRatio	BgRatio	pvalue	p.adjust	qvalue	geneID	Count
BP	GO:0002526	acute inflammatory response	16/43	220/18670	1.60e-20	1.72e-17	1.12e-17	APCS/C4BPA/C8A/CD5L/F2/F12/CFHR2/HP/HPR/IGKC/ITIH4/KLKB1/LBP/SERPINF2/PROS1/VTN	16
BP	GO:0072376	protein activation cascade	15/43	198/18670	1.65e-19	8.91e-17	5.78e-17	APCS/C4BPA/C8A/CD5L/F2/F12/FGA/FGB/FGG/CFHR2/IGHM/IGKC/KLKB1/PROS1/VTN	15
BP	GO:0061045	negative regulation of wound healing	10/43	76/18670	1.16e-15	3.22e-13	2.09e-13	APCS/F2/F12/FGA/FGB/FGG/KLKB1/SERPINF2/PROS1/VTN	10
CC	GO:0072562	blood microparticle	26/43	147/19717	1.78e-45	1.59e-43	9.57e-44	AMBP/APCS/C4BPA/C8A/CD5L/F2/FGA/FGB/FGG/HBA1/HBB/HBD/HP/HPR/IGHM/IGKC/ITIH1/ITIH2/ITIH4/PFN1/SERPINF2/PON1/PROS1/SLC4A1/VTN/APOL1	26
CC	GO:0060205	cytoplasmic vesicle lumen	14/43	338/19717	7.24e-15	2.24e-13	1.35e-13	APOB/CAT/FGA/FGB/FGG/GDI2/HBA1/HBB/HP/ITIH3/ITIH4/SERPINF2/PROS1/PRDX6	14
CC	GO:0031983	vesicle lumen	14/43	339/19717	7.55e-15	2.24e-13	1.35e-13	APOB/CAT/FGA/FGB/FGG/GDI2/HBA1/HBB/HP/ITIH3/ITIH4/SERPINF2/PROS1/PRDX6	14
MF	GO:0016209	antioxidant activity	7/43	86/17697	1.40e-09	1.89e-07	1.16e-07	CAT/HBA1/HBB/HBD/HP/PRDX2/PRDX6	7
MF	GO:0004601	peroxidase activity	6/43	52/17697	2.68e-09	1.89e-07	1.16e-07	CAT/HBA1/HBB/HBD/PRDX2/PRDX6	6
MF	GO:0016684	oxidoreductase activity, acting on peroxide as acceptor	6/43	56/17697	4.24e-09	2.00e-07	1.22e-07	CAT/HBA1/HBB/HBD/PRDX2/PRDX6	6
KEGG	hsa04610	Complement and coagulation cascades	12/27	85/8076	1.27e-17	5.69e-16	5.06e-16	C4BPA/C8A/F2/F12/FGA/FGB/FGG/CFHR2/KLKB1/SERPINF2/PROS1/VTN	12
KEGG	hsa05143	African trypanosomiasis	4/27	37/8076	6.07e-06	1.37e-04	1.21e-04	HBA1/HBB/HPR/APOL1	4
KEGG	hsa04979	Cholesterol metabolism	3/27	50/8076	5.88e-04	0.008	0.007	APOB/APOC2/APOC3	3
